# Supplementary material for: Synthesis and Behavior of Cetyltrimethyl Ammonium Bromide Stabilized Zn1+xSnO3+x (0 ≤ x ≤1) Nano-Crystallites
Source: PLoS One. 2016 May 26;11(5):e0156246. doi: 10.1371/journal.pone.0156246 (PMC4881896; doi:10.1371/journal.pone.0156246)
Supplement: S1 File — (XLSX) [file pone.0156246.s003.xlsx]

## Sheet: Sheet1
Figure 2a		Figure 2b		Figure 2c		Figure 2d
16.072	1	10	14.306	10	8.33333	18.809	796
19.624	10	10.02	14.718	10.02	5	32.339	354
22.723	100	10.04	15.0939	10.04	10	37.675	999
32.411	40	10.06	15.4337	10.06	13.3333	38.151	46
36.495	5	10.08	15.7376	10.08	8.33333	50.855	407
38.268	5	10.1	16.0054	10.1	13.3333	57.677	173
40.04	10	10.12	16.2371	10.12	16.6667	58.71	40
46.635	10	10.14	16.4328	10.14	6.66667	61.23	115
51.099	1	10.16	16.5924	10.16	18.3333	67.692	29
52.422	30	10.18	16.716	10.18	13.3333	68.638	74
57.715	20	10.2	16.8036	10.2	10	70.963	87
61.752	1	10.22	16.8551	10.22	11.6667	71.272	35
67.915	5	10.24	16.8705	10.24	18.3333	80.446	61
--	--	10.26	16.9633	10.26	11.6667	81.631	11
--	--	10.28	16.5646	10.28	6.66667	86.902	46
--	--	10.3	16.7124	10.3	8.33333	--	--
--	--	10.32	17.4857	10.32	15	--	--
--	--	10.34	16.8345	10.34	8.33333	--	--
--	--	10.36	16.6544	10.36	8.33333	--	--
--	--	10.38	15.8132	10.38	5	--	--
--	--	10.4	15.8	10.4	5	--	--
--	--	10.42	16.0148	10.42	10	--	--
		10.44	16.1887	10.44	8.33333
		10.46	15.524	10.46	8.33333
		10.48	15.2705	10.48	15
		10.5	15.0654	10.5	13.3333
		10.52	15.114	10.52	15
		10.54	14.8142	10.54	8.33333
		10.56	14.932	10.56	11.6667
		10.58	14.7014	10.58	10
		10.6	14.4812	10.6	8.33333
		10.62	14.505	10.62	6.66667
		10.64	15.3781	10.64	18.3333
		10.66	15.8232	10.66	18.3333
		10.68	15.6077	10.68	10
		10.7	15.6164	10.7	23.3333
		10.72	15.1559	10.72	11.6667
		10.74	15.3478	10.74	13.3333
		10.76	15.2631	10.76	15
		10.78	16.4419	10.78	8.33333
		10.8	16.1919	10.8	13.3333
		10.82	16.039	10.82	10
		10.84	16.2937	10.84	11.6667
		10.86	16.1478	10.86	5
		10.88	15.9623	10.88	6.66667
		10.9	16.3394	10.9	10
		10.92	16.0673	10.92	16.6667
		10.94	15.5784	10.94	6.66667
		10.96	16.1945	10.96	11.6667
		10.98	16.0245	10.98	5
		11	16.4474	11	5
		11.02	16.1404	11.02	15
		11.04	15.9124	11.04	10
		11.06	15.8828	11.06	8.33333
		11.08	15.8515	11.08	13.3333
		11.1	16.1459	11.1	8.33333
		11.12	16.002	11.12	6.66667
		11.14	15.6934	11.14	15
		11.16	15.3247	11.16	10
		11.18	15.772	11.18	6.66667
		11.2	15.9073	11.2	11.6667
		11.22	16.2184	11.22	11.6667
		11.24	16.3466	11.24	11.6667
		11.26	16.0908	11.26	15
		11.28	15.8068	11.28	11.6667
		11.3	16.5781	11.3	6.66667
		11.32	16.6744	11.32	8.33333
		11.34	16.4161	11.34	8.33333
		11.36	16.4805	11.36	5
		11.38	17.3556	11.38	8.33333
		11.4	17.2815	11.4	10
		11.42	17.3952	11.42	8.33333
		11.44	17.3336	11.44	11.6667
		11.46	17.0915	11.46	5
		11.48	16.8187	11.48	10
		11.5	16.7066	11.5	8.33333
		11.52	16.6303	11.52	5
		11.54	16.6725	11.54	5
		11.56	16.0267	11.56	13.3333
		11.58	16.4667	11.58	11.6667
		11.6	16.1456	11.6	5
		11.62	16.772	11.62	11.6667
		11.64	16.5903	11.64	8.33333
		11.66	16.5829	11.66	8.33333
		11.68	16.2747	11.68	10
		11.7	15.5874	11.7	6.66667
		11.72	15.2428	11.72	8.33333
		11.74	14.6322	11.74	10
		11.76	14.2754	11.76	10
		11.78	14.1269	11.78	8.33333
		11.8	14.466	11.8	13.3333
		11.82	14.1994	11.82	5
		11.84	14.2412	11.84	11.6667
		11.86	14.7385	11.86	8.33333
		11.88	15.2006	11.88	5
		11.9	15.2615	11.9	10
		11.92	16.0103	11.92	10
		11.94	16.8544	11.94	6.66667
		11.96	17.0841	11.96	13.3333
		11.98	17.5143	11.98	15
		12	17.543	12	13.3333
		12.02	17.2039	12.02	8.33333
		12.04	17.6557	12.04	5
		12.06	18.2519	12.06	6.66667
		12.08	17.6577	12.08	3.33333
		12.1	17.5481	12.1	13.3333
		12.12	17.8267	12.12	11.6667
		12.14	17.3968	12.14	11.6667
		12.16	17.2573	12.16	11.6667
		12.18	17.2844	12.18	8.33333
		12.2	17.1617	12.2	18.3333
		12.22	16.3688	12.22	6.66667
		12.24	16.1131	12.24	10
		12.26	15.9121	12.26	15
		12.28	15.9333	12.28	11.6667
		12.3	16.0222	12.3	16.6667
		12.32	16.1037	12.32	5
		12.34	16.7073	12.34	8.33333
		12.36	17.6412	12.36	16.6667
		12.38	17.3804	12.38	3.33333
		12.4	17.5736	12.4	15
		12.42	16.7965	12.42	10
		12.44	16.8042	12.44	15
		12.46	16.9002	12.46	1.66667
		12.48	17.1681	12.48	8.33333
		12.5	16.8081	12.5	13.3333
		12.52	17.1971	12.52	20
		12.54	16.4432	12.54	11.6667
		12.56	16.7198	12.56	13.3333
		12.58	17.1021	12.58	6.66667
		12.6	17.8464	12.6	6.66667
		12.62	16.6986	12.62	13.3333
		12.64	16.9488	12.64	13.3333
		12.66	17.6612	12.66	11.6667
		12.68	16.8174	12.68	15
		12.7	16.9858	12.7	18.3333
		12.72	17.3971	12.72	10
		12.74	17.5369	12.74	18.3333
		12.76	17.781	12.76	15
		12.78	17.5372	12.78	10
		12.8	17.1749	12.8	6.66667
		12.82	16.5301	12.82	13.3333
		12.84	17.256	12.84	15
		12.86	16.658	12.86	10
		12.88	16.2673	12.88	16.6667
		12.9	16.0386	12.9	10
		12.92	16.8241	12.92	13.3333
		12.94	16.6596	12.94	6.66667
		12.96	17.0042	12.96	10
		12.98	16.4113	12.98	8.33333
		13	15.7668	13	6.66667
		13.02	15.6741	13.02	3.33333
		13.04	15.82	13.04	10
		13.06	15.7369	13.06	5
		13.08	14.8692	13.08	8.33333
		13.1	13.8564	13.1	6.66667
		13.12	14.8763	13.12	20
		13.14	15.0879	13.14	13.3333
		13.16	14.9948	13.16	10
		13.18	15.3349	13.18	8.33333
		13.2	15.5613	13.2	15
		13.22	15.0032	13.22	10
		13.24	14.4299	13.24	10
		13.26	13.1504	13.26	6.66667
		13.28	12.6061	13.28	8.33333
		13.3	11.5768	13.3	13.3333
		13.32	12.2744	13.32	16.6667
		13.34	12.0815	13.34	3.33333
		13.36	12.0055	13.36	6.66667
		13.38	12.7713	13.38	15
		13.4	13.342	13.4	6.66667
		13.42	13.5262	13.42	10
		13.44	13.7272	13.44	6.66667
		13.46	13.1256	13.46	13.3333
		13.48	13.3932	13.48	15
		13.5	14.3575	13.5	8.33333
		13.52	14.4435	13.52	3.33333
		13.54	15.0544	13.54	6.66667
		13.56	14.7646	13.56	15
		13.58	15.9803	13.58	15
		13.6	17.0509	13.6	13.3333
		13.62	17.2142	13.62	13.3333
		13.64	17.9146	13.64	8.33333
		13.66	18.0155	13.66	10
		13.68	17.7874	13.68	11.6667
		13.7	17.4145	13.7	11.6667
		13.72	17.6096	13.72	16.6667
		13.74	16.9156	13.74	13.3333
		13.76	17.1855	13.76	8.33333
		13.78	16.9336	13.78	13.3333
		13.8	17.2187	13.8	8.33333
		13.82	17.2035	13.82	23.3333
		13.84	16.9337	13.84	8.33333
		13.86	16.7298	13.86	10
		13.88	16.0203	13.88	15
		13.9	15.5594	13.9	18.3333
		13.92	15.4213	13.92	18.3333
		13.94	15.1646	13.94	16.6667
		13.96	15.686	13.96	8.33333
		13.98	15.2628	13.98	13.3333
		14	15.2274	14	11.6667
		14.02	15.459	14.02	8.33333
		14.04	15.7639	14.04	11.6667
		14.06	15.8696	14.06	6.66667
		14.08	15.9421	14.08	11.6667
		14.1	15.8203	14.1	11.6667
		14.12	16.1098	14.12	15
		14.14	15.9259	14.14	10
		14.16	15.9543	14.16	3.33333
		14.18	15.6267	14.18	13.3333
		14.2	15.8238	14.2	16.6667
		14.22	15.7726	14.22	20
		14.24	15.8287	14.24	10
		14.26	15.9865	14.26	11.6667
		14.28	16.0841	14.28	10
		14.3	15.675	14.3	3.33333
		14.32	15.7594	14.32	11.6667
		14.34	16.0512	14.34	15
		14.36	16.1897	14.36	15
		14.38	16.866	14.38	16.6667
		14.4	16.552	14.4	5
		14.42	16.5314	14.42	10
		14.44	16.7955	14.44	8.33333
		14.46	16.5314	14.46	15
		14.48	17.1446	14.48	15
		14.5	17.6699	14.5	13.3333
		14.52	17.8309	14.52	10
		14.54	17.4647	14.54	10
		14.56	17.6953	14.56	15
		14.58	17.676	14.58	16.6667
		14.6	17.5295	14.6	15
		14.62	17.0515	14.62	15
		14.64	17.2084	14.64	11.6667
		14.66	16.7543	14.66	15
		14.68	16.9469	14.68	13.3333
		14.7	16.9514	14.7	18.3333
		14.72	16.6979	14.72	16.6667
		14.74	17.0026	14.74	8.33333
		14.76	16.1816	14.76	13.3333
		14.78	15.7295	14.78	8.33333
		14.8	15.6506	14.8	15
		14.82	15.8805	14.82	10
		14.84	14.78	14.84	15
		14.86	14.3253	14.86	18.3333
		14.88	13.5858	14.88	16.6667
		14.9	13.7343	14.9	13.3333
		14.92	13.2873	14.92	13.3333
		14.94	13.4216	14.94	16.6667
		14.96	13.6631	14.96	10
		14.98	13.4576	14.98	13.3333
		15	13.0052	15	10
		15.02	12.8187	15.02	8.33333
		15.04	12.8876	15.04	11.6667
		15.06	13.4087	15.06	8.33333
		15.08	13.7362	15.08	15
		15.1	14.2332	15.1	13.3333
		15.12	15.1462	15.12	11.6667
		15.14	15.4763	15.14	15
		15.16	15.3865	15.16	20
		15.18	15.9224	15.18	15
		15.2	15.9559	15.2	16.6667
		15.22	16.4161	15.22	23.3333
		15.24	15.9717	15.24	18.3333
		15.26	15.9063	15.26	15
		15.28	15.5659	15.28	11.6667
		15.3	15.9948	15.3	11.6667
		15.32	14.8087	15.32	15
		15.34	14.6531	15.34	5
		15.36	15.199	15.36	10
		15.38	15.1636	15.38	21.6667
		15.4	14.9131	15.4	15
		15.42	15.0116	15.42	10
		15.44	14.2052	15.44	13.3333
		15.46	13.973	15.46	10
		15.48	14.3086	15.48	13.3333
		15.5	15.1031	15.5	20
		15.52	15.6551	15.52	1.66667
		15.54	15.6635	15.54	20
		15.56	15.7031	15.56	21.6667
		15.58	15.9008	15.58	8.33333
		15.6	15.9011	15.6	15
		15.62	15.5887	15.62	10
		15.64	15.0451	15.64	18.3333
		15.66	14.428	15.66	15
		15.68	13.7704	15.68	6.66667
		15.7	13.2625	15.7	23.3333
		15.72	12.7295	15.72	5
		15.74	12.8876	15.74	15
		15.76	12.0744	15.76	15
		15.78	12.4921	15.78	13.3333
		15.8	12.7179	15.8	16.6667
		15.82	13.3919	15.82	15
		15.84	14.8425	15.84	20
		15.86	15.0238	15.86	13.3333
		15.88	15.427	15.88	21.6667
		15.9	15.6013	15.9	20
		15.92	16.1456	15.92	11.6667
		15.94	17.2219	15.94	13.3333
		15.96	18.2345	15.96	10
		15.98	18.8287	15.98	10
		16	19.0467	16	15
		16.02	18.3984	16.02	15
		16.04	18.447	16.04	20
		16.06	18.3449	16.06	16.6667
		16.08	18.0972	16.08	8.33333
		16.1	17.1008	16.1	11.6667
		16.12	16.2393	16.12	8.33333
		16.14	15.3507	16.14	10
		16.16	14.1549	16.16	11.6667
		16.18	13.704	16.18	13.3333
		16.2	12.6721	16.2	10
		16.22	12.7166	16.22	23.3333
		16.24	11.8264	16.24	16.6667
		16.26	12.5907	16.26	15
		16.28	11.7904	16.28	10
		16.3	12.3217	16.3	25
		16.32	12.8045	16.32	11.6667
		16.34	12.704	16.34	10
		16.36	13.5366	16.36	11.6667
		16.38	14.9378	16.38	11.6667
		16.4	15.6296	16.4	13.3333
		16.42	16.1002	16.42	10
		16.44	17.1536	16.44	10
		16.46	17.6193	16.46	11.6667
		16.48	18.0973	16.48	20
		16.5	18.2973	16.5	15
		16.52	18.6161	16.52	13.3333
		16.54	19.1343	16.54	8.33333
		16.56	18.8454	16.56	13.3333
		16.58	18.3874	16.58	16.6667
		16.6	18.1539	16.6	15
		16.62	17.8602	16.62	13.3333
		16.64	17.2267	16.64	15
		16.66	16.9056	16.66	16.6667
		16.68	15.4103	16.68	8.33333
		16.7	14.7919	16.7	5
		16.72	14.1581	16.72	13.3333
		16.74	13.2631	16.74	11.6667
		16.76	12.7462	16.76	8.33333
		16.78	13.9887	16.78	13.3333
		16.8	13.9536	16.8	8.33333
		16.82	13.9482	16.82	20
		16.84	14.3398	16.84	16.6667
		16.86	14.9739	16.86	11.6667
		16.88	14.3591	16.88	15
		16.9	15.1939	16.9	11.6667
		16.92	15.5948	16.92	11.6667
		16.94	15.4554	16.94	10
		16.96	15.3417	16.96	11.6667
		16.98	15.2496	16.98	25
		17	15.2139	17	8.33333
		17.02	15.3507	17.02	10
		17.04	15.132	17.04	16.6667
		17.06	15.5642	17.06	16.6667
		17.08	15.6441	17.08	8.33333
		17.1	15.4966	17.1	6.66667
		17.12	15.1185	17.12	13.3333
		17.14	14.4609	17.14	18.3333
		17.16	13.7543	17.16	11.6667
		17.18	13.3111	17.18	15
		17.2	14.1804	17.2	15
		17.22	14.3182	17.22	16.6667
		17.24	14.744	17.24	11.6667
		17.26	14.9002	17.26	20
		17.28	14.5443	17.28	15
		17.3	14.3514	17.3	16.6667
		17.32	15.2464	17.32	21.6667
		17.34	15.5066	17.34	20
		17.36	15.0528	17.36	16.6667
		17.38	15.7707	17.38	11.6667
		17.4	15.6003	17.4	13.3333
		17.42	15.3852	17.42	13.3333
		17.44	15.1604	17.44	6.66667
		17.46	15.1662	17.46	16.6667
		17.48	15.3646	17.48	8.33333
		17.5	15.0296	17.5	18.3333
		17.52	15.0396	17.52	8.33333
		17.54	15.7932	17.54	10
		17.56	15.6003	17.56	6.66667
		17.58	15.4261	17.58	16.6667
		17.6	15.4261	17.6	26.6667
		17.62	15.2744	17.62	10
		17.64	15.2905	17.64	20
		17.66	15.5971	17.66	13.3333
		17.68	16.4093	17.68	23.3333
		17.7	16.6596	17.7	18.3333
		17.72	15.3446	17.72	11.6667
		17.74	15.3134	17.74	13.3333
		17.76	15.0248	17.76	15
		17.78	15.2039	17.78	11.6667
		17.8	15.6547	17.8	21.6667
		17.82	14.972	17.82	8.33333
		17.84	15.0902	17.84	13.3333
		17.86	15.125	17.86	13.3333
		17.88	15.1208	17.88	18.3333
		17.9	14.4676	17.9	25
		17.92	13.9572	17.92	8.33333
		17.94	14.3047	17.94	15
		17.96	13.894	17.96	16.6667
		17.98	13.8461	17.98	8.33333
		18	14.6792	18	5
		18.02	15.4718	18.02	11.6667
		18.04	15.4193	18.04	8.33333
		18.06	16.1291	18.06	11.6667
		18.08	16.3907	18.08	16.6667
		18.1	16.0358	18.1	8.33333
		18.12	16.8232	18.12	16.6667
		18.14	17.6583	18.14	13.3333
		18.16	18.1398	18.16	15
		18.18	18.0644	18.18	8.33333
		18.2	17.2998	18.2	8.33333
		18.22	18.0538	18.22	11.6667
		18.24	18.0722	18.24	15
		18.26	18.3688	18.26	13.3333
		18.28	18.7478	18.28	5
		18.3	17.9224	18.3	15
		18.32	17.8641	18.32	21.6667
		18.34	17.2828	18.34	10
		18.36	17.5598	18.36	11.6667
		18.38	16.3279	18.38	20
		18.4	15.9694	18.4	18.3333
		18.42	15.6834	18.42	11.6667
		18.44	15.0773	18.44	13.3333
		18.46	14.9269	18.46	11.6667
		18.48	14.6399	18.48	8.33333
		18.5	14.2673	18.5	11.6667
		18.52	14.0979	18.52	6.66667
		18.54	13.8164	18.54	15
		18.56	13.0229	18.56	16.6667
		18.58	12.4792	18.58	10
		18.6	12.9923	18.6	16.6667
		18.62	13.4435	18.62	20
		18.64	13.5987	18.64	8.33333
		18.66	13.5372	18.66	11.6667
		18.68	13.6992	18.68	10
		18.7	14.5346	18.7	18.3333
		18.72	14.7282	18.72	15
		18.74	14.8547	18.74	13.3333
		18.76	15.3652	18.76	11.6667
		18.78	15.0985	18.78	11.6667
		18.8	15.4329	18.8	23.3333
		18.82	14.801	18.82	21.6667
		18.84	14.2061	18.84	13.3333
		18.86	13.1475	18.86	13.3333
		18.88	13.6686	18.88	23.3333
		18.9	13.3913	18.9	16.6667
		18.92	13.3655	18.92	16.6667
		18.94	13.1446	18.94	18.3333
		18.96	13.2109	18.96	13.3333
		18.98	13.1636	18.98	13.3333
		19	13.2493	19	21.6667
		19.02	13.3134	19.02	16.6667
		19.04	12.8776	19.04	15
		19.06	12.791	19.06	10
		19.08	12.8155	19.08	25
		19.1	13.2412	19.1	21.6667
		19.12	13.8386	19.12	6.66667
		19.14	13.649	19.14	26.6667
		19.16	13.9221	19.16	18.3333
		19.18	14.2557	19.18	20
		19.2	13.9662	19.2	20
		19.22	13.7752	19.22	10
		19.24	14.0448	19.24	15
		19.26	12.999	19.26	13.3333
		19.28	12.5597	19.28	16.6667
		19.3	12.0271	19.3	8.33333
		19.32	11.7556	19.32	26.6667
		19.34	11.8628	19.34	23.3333
		19.36	12.3923	19.36	16.6667
		19.38	12.2158	19.38	11.6667
		19.4	12.9417	19.4	23.3333
		19.42	13.3192	19.42	8.33333
		19.44	13.9546	19.44	13.3333
		19.46	14.2837	19.46	8.33333
		19.48	15.076	19.48	10
		19.5	15.1684	19.5	16.6667
		19.52	15.0055	19.52	15
		19.54	15.3533	19.54	15
		19.56	15.211	19.56	8.33333
		19.58	14.8241	19.58	20
		19.6	14.6734	19.6	18.3333
		19.62	13.7807	19.62	11.6667
		19.64	14.1491	19.64	6.66667
		19.66	13.7965	19.66	6.66667
		19.68	13.4792	19.68	23.3333
		19.7	13.9147	19.7	11.6667
		19.72	13.6116	19.72	15
		19.74	13.295	19.74	13.3333
		19.76	13.4486	19.76	16.6667
		19.78	13.3118	19.78	13.3333
		19.8	13.2515	19.8	21.6667
		19.82	13.5147	19.82	6.66667
		19.84	13.3817	19.84	20
		19.86	13.6622	19.86	10
		19.88	14.3626	19.88	11.6667
		19.9	14.3623	19.9	13.3333
		19.92	15.037	19.92	15
		19.94	15.2651	19.94	5
		19.96	15.3755	19.96	15
		19.98	14.6805	19.98	16.6667
		20	14.0531	20	11.6667
		20.02	14.0435	20.02	30
		20.04	13.2712	20.04	18.3333
		20.06	12.895	20.06	13.3333
		20.08	12.9108	20.08	10
		20.1	12.7176	20.1	8.33333
		20.12	13.1684	20.12	13.3333
		20.14	13.5089	20.14	13.3333
		20.16	13.9147	20.16	23.3333
		20.18	13.9121	20.18	16.6667
		20.2	13.3771	20.2	11.6667
		20.22	13.8737	20.22	11.6667
		20.24	13.4631	20.24	13.3333
		20.26	13.7549	20.26	18.3333
		20.28	14.1056	20.28	15
		20.3	13.9968	20.3	11.6667
		20.32	13.9533	20.32	23.3333
		20.34	14.1372	20.34	13.3333
		20.36	13.9443	20.36	13.3333
		20.38	13.7713	20.38	8.33333
		20.4	14.0944	20.4	23.3333
		20.42	13.9417	20.42	11.6667
		20.44	13.4657	20.44	13.3333
		20.46	13.2567	20.46	16.6667
		20.48	13.5082	20.48	20
		20.5	14.0216	20.5	11.6667
		20.52	13.8718	20.52	21.6667
		20.54	14.5076	20.54	16.6667
		20.56	14.8821	20.56	8.33333
		20.58	14.9172	20.58	11.6667
		20.6	15.2966	20.6	11.6667
		20.62	15.4138	20.62	18.3333
		20.64	15.1417	20.64	13.3333
		20.66	15.1965	20.66	11.6667
		20.68	15.1285	20.68	13.3333
		20.7	15.7845	20.7	16.6667
		20.72	15.7981	20.72	20
		20.74	16.0593	20.74	13.3333
		20.76	16.0866	20.76	18.3333
		20.78	16.3298	20.78	15
		20.8	15.9105	20.8	8.33333
		20.82	15.2364	20.82	20
		20.84	14.7108	20.84	6.66667
		20.86	14.3359	20.86	21.6667
		20.88	14.2802	20.88	15
		20.9	13.8673	20.9	16.6667
		20.92	13.0593	20.92	11.6667
		20.94	13.0235	20.94	15
		20.96	12.7134	20.96	11.6667
		20.98	12.533	20.98	20
		21	12.2783	21	10
		21.02	11.7366	21.02	11.6667
		21.04	12.2219	21.04	11.6667
		21.06	12.6776	21.06	16.6667
		21.08	13.3472	21.08	10
		21.1	13.3852	21.1	8.33333
		21.12	14.3643	21.12	6.66667
		21.14	14.7974	21.14	10
		21.16	15.0097	21.16	6.66667
		21.18	16.2541	21.18	20
		21.2	16.81	21.2	11.6667
		21.22	17.0509	21.22	15
		21.24	17.1411	21.24	8.33333
		21.26	17.0393	21.26	11.6667
		21.28	15.8457	21.28	18.3333
		21.3	15.1465	21.3	10
		21.32	15.4474	21.32	11.6667
		21.34	15.0515	21.34	8.33333
		21.36	15.372	21.36	16.6667
		21.38	14.6361	21.38	13.3333
		21.4	14.047	21.4	13.3333
		21.42	14.3678	21.42	5
		21.44	13.8725	21.44	18.3333
		21.46	13.7771	21.46	15
		21.48	13.4828	21.48	20
		21.5	13.5643	21.5	3.33333
		21.52	14.5259	21.52	5
		21.54	14.4155	21.54	16.6667
		21.56	14.4519	21.56	15
		21.58	14.1102	21.58	1.66667
		21.6	14.8055	21.6	13.3333
		21.62	14.3694	21.62	18.3333
		21.64	14.2963	21.64	6.66667
		21.66	14.4264	21.66	13.3333
		21.68	13.9977	21.68	11.6667
		21.7	13.3298	21.7	21.6667
		21.72	12.2902	21.72	11.6667
		21.74	11.915	21.74	6.66667
		21.76	11.513	21.76	20
		21.78	11.9343	21.78	10
		21.8	12.4657	21.8	11.6667
		21.82	12.3929	21.82	15
		21.84	12.7266	21.84	10
		21.86	12.457	21.86	15
		21.88	13.0341	21.88	13.3333
		21.9	13.658	21.9	11.6667
		21.92	13.1633	21.92	10
		21.94	13.8847	21.94	21.6667
		21.96	13.8876	21.96	6.66667
		21.98	13.6122	21.98	11.6667
		22	13.8966	22	16.6667
		22.02	13.5237	22.02	8.33333
		22.04	14.2216	22.04	16.6667
		22.06	14.1349	22.06	8.33333
		22.08	13.6989	22.08	10
		22.1	14.0264	22.1	3.33333
		22.12	14.3034	22.12	16.6667
		22.14	14.3659	22.14	13.3333
		22.16	14.5333	22.16	11.6667
		22.18	14.4808	22.18	8.33333
		22.2	14.2042	22.2	5
		22.22	15.239	22.22	8.33333
		22.24	15.3449	22.24	10
		22.26	15.1807	22.26	16.6667
		22.28	14.2161	22.28	16.6667
		22.3	13.7591	22.3	18.3333
		22.32	13.7436	22.32	11.6667
		22.34	14.1926	22.34	13.3333
		22.36	15.2232	22.36	5
		22.38	15.7549	22.38	20
		22.4	15.6725	22.4	18.3333
		22.42	15.7804	22.42	21.6667
		22.44	15.5907	22.44	13.3333
		22.46	15.6641	22.46	15
		22.48	15.8399	22.48	3.33333
		22.5	15.4747	22.5	15
		22.52	16.0216	22.52	10
		22.54	15.7936	22.54	18.3333
		22.56	15.4383	22.56	15
		22.58	15.5172	22.58	8.33333
		22.6	15.8692	22.6	8.33333
		22.62	15.6061	22.62	15
		22.64	16.0551	22.64	18.3333
		22.66	15.3968	22.66	16.6667
		22.68	15.3117	22.68	3.33333
		22.7	15.6686	22.7	18.3333
		22.72	15.0097	22.72	5
		22.74	14.3697	22.74	18.3333
		22.76	14.2219	22.76	11.6667
		22.78	14.5295	22.78	8.33333
		22.8	15.551	22.8	20
		22.82	16.382	22.82	20
		22.84	17.162	22.84	13.3333
		22.86	16.5639	22.86	13.3333
		22.88	16.3063	22.88	8.33333
		22.9	16.0068	22.9	16.6667
		22.92	16.7056	22.92	8.33333
		22.94	16.9974	22.94	25
		22.96	16.7668	22.96	18.3333
		22.98	16.5346	22.98	15
		23	16.742	23	16.6667
		23.02	16.4238	23.02	20
		23.04	15.6985	23.04	11.6667
		23.06	15.325	23.06	10
		23.08	16.1552	23.08	8.33333
		23.1	15.951	23.1	16.6667
		23.12	15.6132	23.12	13.3333
		23.14	15.0657	23.14	16.6667
		23.16	15.5288	23.16	18.3333
		23.18	14.8409	23.18	11.6667
		23.2	14.6213	23.2	26.6667
		23.22	14.1839	23.22	10
		23.24	14.1353	23.24	20
		23.26	13.8351	23.26	13.3333
		23.28	13.9366	23.28	13.3333
		23.3	13.7243	23.3	15
		23.32	13.6122	23.32	18.3333
		23.34	12.8003	23.34	13.3333
		23.36	12.6625	23.36	21.6667
		23.38	12.6825	23.38	15
		23.4	12.344	23.4	11.6667
		23.42	11.9656	23.42	20
		23.44	11.4103	23.44	23.3333
		23.46	11.8718	23.46	11.6667
		23.48	12.7849	23.48	23.3333
		23.5	12.3768	23.5	21.6667
		23.52	12.9758	23.52	16.6667
		23.54	13.9733	23.54	15
		23.56	14.7723	23.56	13.3333
		23.58	14.9729	23.58	23.3333
		23.6	14.9295	23.6	13.3333
		23.62	15.153	23.62	15
		23.64	15.2699	23.64	23.3333
		23.66	14.6586	23.66	18.3333
		23.68	15.6399	23.68	18.3333
		23.7	15.8686	23.7	21.6667
		23.72	16.7117	23.72	23.3333
		23.74	17.076	23.74	25
		23.76	17.1137	23.76	20
		23.78	17.1707	23.78	20
		23.8	17.1874	23.8	23.3333
		23.82	16.9826	23.82	26.6667
		23.84	17.1433	23.84	28.3333
		23.86	17.2969	23.86	26.6667
		23.88	17.4412	23.88	41.6667
		23.9	18.1076	23.9	26.6667
		23.92	18.019	23.92	35
		23.94	18.5569	23.94	41.6667
		23.96	18.3559	23.96	35
		23.98	17.7324	23.98	50
		24	17.9627	24	41.6667
		24.02	18.2338	24.02	48.3333
		24.04	18.2206	24.04	51.6667
		24.06	17.7536	24.06	51.6667
		24.08	18.0764	24.08	68.3333
		24.1	16.7208	24.1	36.6667
		24.12	17.0174	24.12	48.3333
		24.14	16.8599	24.14	51.6667
		24.16	17.4982	24.16	55
		24.18	17.6454	24.18	31.6667
		24.2	18.5185	24.2	35
		24.22	18.1894	24.22	20
		24.24	17.2116	24.24	35
		24.26	17.8625	24.26	35
		24.28	18.8908	24.28	28.3333
		24.3	19.5443	24.3	30
		24.32	20.076	24.32	28.3333
		24.34	20.2077	24.34	30
		24.36	20.095	24.36	28.3333
		24.38	20.2519	24.38	18.3333
		24.4	19.3752	24.4	21.6667
		24.42	19.2219	24.42	25
		24.44	18.9726	24.44	23.3333
		24.46	18.9839	24.46	18.3333
		24.48	18.8886	24.48	20
		24.5	19.2074	24.5	26.6667
		24.52	19.0873	24.52	21.6667
		24.54	19.2019	24.54	11.6667
		24.56	19.5417	24.56	21.6667
		24.58	19.172	24.58	26.6667
		24.6	20.0222	24.6	26.6667
		24.62	20.4415	24.62	26.6667
		24.64	20.5494	24.64	28.3333
		24.66	20.9797	24.66	21.6667
		24.68	21.6029	24.68	23.3333
		24.7	21.4039	24.7	18.3333
		24.72	21.3784	24.72	23.3333
		24.74	22.9366	24.74	36.6667
		24.76	23.2283	24.76	23.3333
		24.78	23.1817	24.78	26.6667
		24.8	22.6989	24.8	23.3333
		24.82	22.9736	24.82	31.6667
		24.84	22.8712	24.84	15
		24.86	22.8332	24.86	40
		24.88	22.6551	24.88	33.3333
		24.9	22.7411	24.9	20
		24.92	22.9401	24.92	35
		24.94	22.4184	24.94	23.3333
		24.96	21.8258	24.96	20
		24.98	21.0386	24.98	33.3333
		25	20.9407	25	16.6667
		25.02	21.7034	25.02	18.3333
		25.04	20.6386	25.04	20
		25.06	20.039	25.06	28.3333
		25.08	19.5665	25.08	28.3333
		25.1	20.0625	25.1	26.6667
		25.12	20.1626	25.12	25
		25.14	20.2779	25.14	38.3333
		25.16	20.6138	25.16	35
		25.18	21.096	25.18	35
		25.2	20.8428	25.2	43.3333
		25.22	21.3098	25.22	38.3333
		25.24	21.5391	25.24	30
		25.26	21.2992	25.26	40
		25.28	20.8728	25.28	28.3333
		25.3	20.9807	25.3	26.6667
		25.32	20.8924	25.32	31.6667
		25.34	21.21	25.34	31.6667
		25.36	22.0203	25.36	35
		25.38	21.1507	25.38	33.3333
		25.4	21.1707	25.4	33.3333
		25.42	20.5739	25.42	31.6667
		25.44	20.153	25.44	28.3333
		25.46	19.2422	25.46	33.3333
		25.48	20.6924	25.48	40
		25.5	21.2493	25.5	35
		25.52	20.4766	25.52	38.3333
		25.54	21.0299	25.54	20
		25.56	21.8702	25.56	25
		25.58	22.0473	25.58	41.6667
		25.6	22.0493	25.6	31.6667
		25.62	22.0312	25.62	23.3333
		25.64	22.5543	25.64	53.3333
		25.66	22.4068	25.66	41.6667
		25.68	22.6296	25.68	30
		25.7	22.61	25.7	21.6667
		25.72	22.8283	25.72	30
		25.74	21.9076	25.74	26.6667
		25.76	21.649	25.76	40
		25.78	22.2525	25.78	18.3333
		25.8	21.3024	25.8	43.3333
		25.82	21.8148	25.82	50
		25.84	21.4419	25.84	33.3333
		25.86	21.2618	25.86	36.6667
		25.88	21.752	25.88	33.3333
		25.9	21.6235	25.9	33.3333
		25.92	21.8837	25.92	35
		25.94	21.9655	25.94	28.3333
		25.96	23.7308	25.96	31.6667
		25.98	23.6032	25.98	28.3333
		26	24.2464	26	31.6667
		26.02	24.0866	26.02	33.3333
		26.04	24.2544	26.04	36.6667
		26.06	23.7823	26.06	40
		26.08	23.8007	26.08	40
		26.1	23.1414	26.1	26.6667
		26.12	22.5643	26.12	43.3333
		26.14	22.1781	26.14	30
		26.16	22.2148	26.16	23.3333
		26.18	21.857	26.18	35
		26.2	22.0992	26.2	46.6667
		26.22	22.0035	26.22	30
		26.24	22.4525	26.24	33.3333
		26.26	22.7636	26.26	46.6667
		26.28	21.8467	26.28	46.6667
		26.3	23.6135	26.3	38.3333
		26.32	23.2818	26.32	16.6667
		26.34	23.3556	26.34	26.6667
		26.36	23.2177	26.36	20
		26.38	23.7855	26.38	31.6667
		26.4	24.3308	26.4	26.6667
		26.42	24.3275	26.42	33.3333
		26.44	25.5887	26.44	30
		26.46	26.0251	26.46	28.3333
		26.48	26.1649	26.48	35
		26.5	25.5549	26.5	38.3333
		26.52	25.9179	26.52	35
		26.54	25.2335	26.54	33.3333
		26.56	24.7462	26.56	28.3333
		26.58	23.5575	26.58	40
		26.6	23.5533	26.6	31.6667
		26.62	23.7726	26.62	28.3333
		26.64	23.7098	26.64	50
		26.66	23.7443	26.66	36.6667
		26.68	23.401	26.68	30
		26.7	23.8535	26.7	38.3333
		26.72	23.8592	26.72	33.3333
		26.74	23.2184	26.74	26.6667
		26.76	22.971	26.76	45
		26.78	22.7881	26.78	21.6667
		26.8	22.3011	26.8	46.6667
		26.82	22.1481	26.82	28.3333
		26.84	22.6934	26.84	35
		26.86	23.3465	26.86	31.6667
		26.88	22.8261	26.88	41.6667
		26.9	22.9385	26.9	40
		26.92	23.4328	26.92	26.6667
		26.94	23.8634	26.94	38.3333
		26.96	23.9855	26.96	20
		26.98	23.6267	26.98	40
		27	24.3459	27	36.6667
		27.02	24.9307	27.02	30
		27.04	25.6322	27.04	41.6667
		27.06	25.371	27.06	40
		27.08	26.172	27.08	51.6667
		27.1	26.6425	27.1	43.3333
		27.12	26.1169	27.12	21.6667
		27.14	25.4515	27.14	31.6667
		27.16	24.4902	27.16	36.6667
		27.18	24.3295	27.18	28.3333
		27.2	23.8158	27.2	23.3333
		27.22	22.6	27.22	46.6667
		27.24	21.8995	27.24	25
		27.26	21.2838	27.26	25
		27.28	20.8132	27.28	30
		27.3	19.7813	27.3	33.3333
		27.32	18.8445	27.32	20
		27.34	17.6428	27.34	30
		27.36	16.6177	27.36	23.3333
		27.38	16.7408	27.38	38.3333
		27.4	16.6586	27.4	25
		27.42	17.1198	27.42	63.3333
		27.44	16.609	27.44	40
		27.46	16.828	27.46	35
		27.48	17.9942	27.48	28.3333
		27.5	18.0718	27.5	45
		27.52	18.1919	27.52	35
		27.54	18.7098	27.54	35
		27.56	19.1398	27.56	40
		27.58	19.1549	27.58	38.3333
		27.6	19.103	27.6	38.3333
		27.62	19.0441	27.62	38.3333
		27.64	19.1208	27.64	28.3333
		27.66	20.4167	27.66	31.6667
		27.68	20.6821	27.68	33.3333
		27.7	21.01	27.7	38.3333
		27.72	21.2818	27.72	46.6667
		27.74	21.3021	27.74	33.3333
		27.76	20.9121	27.76	28.3333
		27.78	20.3498	27.78	45
		27.8	20.5031	27.8	25
		27.82	20.0525	27.82	25
		27.84	19.8969	27.84	38.3333
		27.86	19.6428	27.86	43.3333
		27.88	19.4605	27.88	41.6667
		27.9	18.913	27.9	20
		27.92	17.8776	27.92	35
		27.94	17.7195	27.94	30
		27.96	16.8637	27.96	31.6667
		27.98	16.3137	27.98	28.3333
		28	16.6747	28	21.6667
		28.02	16.4654	28.02	35
		28.04	15.6454	28.04	31.6667
		28.06	15.818	28.06	20
		28.08	16.6235	28.08	20
		28.1	17.5572	28.1	41.6667
		28.12	17.9948	28.12	38.3333
		28.14	18.6364	28.14	20
		28.16	18.3568	28.16	36.6667
		28.18	18.6811	28.18	30
		28.2	18.591	28.2	18.3333
		28.22	19.0068	28.22	31.6667
		28.24	19.5285	28.24	20
		28.26	19.4399	28.26	28.3333
		28.28	19.0238	28.28	35
		28.3	18.3085	28.3	28.3333
		28.32	18.0441	28.32	38.3333
		28.34	17.9385	28.34	30
		28.36	17.6222	28.36	25
		28.38	17.1639	28.38	16.6667
		28.4	17.6026	28.4	13.3333
		28.42	18.0567	28.42	23.3333
		28.44	18.1762	28.44	21.6667
		28.46	18.6596	28.46	28.3333
		28.48	19.0828	28.48	16.6667
		28.5	18.5771	28.5	23.3333
		28.52	18.4425	28.52	16.6667
		28.54	19.0982	28.54	28.3333
		28.56	18.7539	28.56	33.3333
		28.58	18.5549	28.58	25
		28.6	17.2142	28.6	33.3333
		28.62	16.2145	28.62	40
		28.64	15.8309	28.64	18.3333
		28.66	15.5852	28.66	21.6667
		28.68	15.1633	28.68	25
		28.7	14.4425	28.7	20
		28.72	14.5443	28.72	23.3333
		28.74	14.2184	28.74	16.6667
		28.76	13.792	28.76	31.6667
		28.78	13.7565	28.78	20
		28.8	13.3546	28.8	21.6667
		28.82	13.3958	28.82	25
		28.84	13.8844	28.84	20
		28.86	15.0374	28.86	20
		28.88	16.0741	28.88	23.3333
		28.9	16.1269	28.9	20
		28.92	16.5314	28.92	21.6667
		28.94	16.4802	28.94	26.6667
		28.96	16.7372	28.96	16.6667
		28.98	15.9243	28.98	15
		29	15.7614	29	28.3333
		29.02	15.8354	29.02	23.3333
		29.04	15.0911	29.04	23.3333
		29.06	15.1317	29.06	18.3333
		29.08	14.1337	29.08	28.3333
		29.1	14.3469	29.1	16.6667
		29.12	14.9713	29.12	16.6667
		29.14	14.8557	29.14	13.3333
		29.16	14.5346	29.16	30
		29.18	14.8635	29.18	26.6667
		29.2	15.2531	29.2	26.6667
		29.22	14.6634	29.22	20
		29.24	14.62	29.24	20
		29.26	14.6357	29.26	18.3333
		29.28	13.7417	29.28	18.3333
		29.3	14.5562	29.3	20
		29.32	14.5446	29.32	18.3333
		29.34	15.0425	29.34	18.3333
		29.36	14.7172	29.36	16.6667
		29.38	14.7317	29.38	25
		29.4	14.5568	29.4	25
		29.42	14.5143	29.42	10
		29.44	14.6477	29.44	15
		29.46	14.1948	29.46	18.3333
		29.48	14.1243	29.48	23.3333
		29.5	14.2374	29.5	16.6667
		29.52	14.1349	29.52	16.6667
		29.54	14.0573	29.54	21.6667
		29.56	14.161	29.56	10
		29.58	14.8493	29.58	21.6667
		29.6	14.8744	29.6	23.3333
		29.62	15.2828	29.62	16.6667
		29.64	15.1852	29.64	5
		29.66	15.3903	29.66	16.6667
		29.68	14.6908	29.68	21.6667
		29.7	14.8203	29.7	6.66667
		29.72	14.4889	29.72	15
		29.74	14.1759	29.74	25
		29.76	13.1379	29.76	21.6667
		29.78	13.8155	29.78	18.3333
		29.8	14.1881	29.8	40
		29.82	15.4335	29.82	10
		29.84	15.6702	29.84	18.3333
		29.86	16.0773	29.86	8.33333
		29.88	15.9733	29.88	15
		29.9	16.3308	29.9	16.6667
		29.92	15.7836	29.92	21.6667
		29.94	15.4187	29.94	20
		29.96	14.6634	29.96	15
		29.98	14.8026	29.98	23.3333
		30	14.7926	30	13.3333
		30.02	14.5617	30.02	8.33333
		30.04	14.5588	30.04	23.3333
		30.06	14.6283	30.06	23.3333
		30.08	14.3301	30.08	21.6667
		30.1	14.9987	30.1	15
		30.12	14.0561	30.12	20
		30.14	13.9127	30.14	18.3333
		30.16	12.8615	30.16	18.3333
		30.18	12.8264	30.18	16.6667
		30.2	12.3913	30.2	18.3333
		30.22	12.238	30.22	21.6667
		30.24	12.8892	30.24	11.6667
		30.26	13.9936	30.26	18.3333
		30.28	14.6393	30.28	15
		30.3	15.0718	30.3	28.3333
		30.32	15.4029	30.32	11.6667
		30.34	15.7826	30.34	8.33333
		30.36	16.2045	30.36	18.3333
		30.38	16.3024	30.38	11.6667
		30.4	15.4995	30.4	18.3333
		30.42	15.9958	30.42	16.6667
		30.44	16.6609	30.44	13.3333
		30.46	17.0631	30.46	23.3333
		30.48	17.3349	30.48	16.6667
		30.5	17.0403	30.5	20
		30.52	16.2989	30.52	16.6667
		30.54	16.3163	30.54	15
		30.56	15.762	30.56	13.3333
		30.58	15.1971	30.58	15
		30.6	14.5717	30.6	16.6667
		30.62	14.8084	30.62	15
		30.64	14.4605	30.64	15
		30.66	13.811	30.66	33.3333
		30.68	14.066	30.68	11.6667
		30.7	14.144	30.7	23.3333
		30.72	14.5829	30.72	11.6667
		30.74	14.2242	30.74	16.6667
		30.76	13.7913	30.76	15
		30.78	14.2074	30.78	13.3333
		30.8	14.3063	30.8	16.6667
		30.82	14.4921	30.82	16.6667
		30.84	14.4367	30.84	21.6667
		30.86	14.6563	30.86	13.3333
		30.88	14.9858	30.88	18.3333
		30.9	15.3842	30.9	20
		30.92	15.6038	30.92	16.6667
		30.94	15.7913	30.94	21.6667
		30.96	16.2934	30.96	11.6667
		30.98	16.1691	30.98	15
		31	15.761	31	15
		31.02	16.3794	31.02	23.3333
		31.04	16.5613	31.04	23.3333
		31.06	17.1459	31.06	20
		31.08	17.6431	31.08	16.6667
		31.1	18.5346	31.1	13.3333
		31.12	19.1353	31.12	15
		31.14	19.2831	31.14	21.6667
		31.16	20.5552	31.16	26.6667
		31.18	20.2203	31.18	13.3333
		31.2	20.2158	31.2	15
		31.22	19.8148	31.22	11.6667
		31.24	19.2599	31.24	16.6667
		31.26	18.751	31.26	10
		31.28	18.0841	31.28	23.3333
		31.3	17.5774	31.3	15
		31.32	17.4322	31.32	10
		31.34	17.2928	31.34	20
		31.36	16.2364	31.36	20
		31.38	15.2631	31.38	23.3333
		31.4	15.0895	31.4	26.6667
		31.42	15.0299	31.42	33.3333
		31.44	15.4122	31.44	21.6667
		31.46	15.3971	31.46	21.6667
		31.48	15.19	31.48	18.3333
		31.5	16.1288	31.5	15
		31.52	16.5797	31.52	18.3333
		31.54	16.9652	31.54	21.6667
		31.56	16.8515	31.56	10
		31.58	17.82	31.58	11.6667
		31.6	17.0937	31.6	25
		31.62	17.5279	31.62	28.3333
		31.64	16.9717	31.64	21.6667
		31.66	17.3066	31.66	16.6667
		31.68	16.9069	31.68	25
		31.7	16.3185	31.7	18.3333
		31.72	16.2438	31.72	21.6667
		31.74	16.5069	31.74	13.3333
		31.76	16.9024	31.76	13.3333
		31.78	17.1478	31.78	21.6667
		31.8	17.3607	31.8	15
		31.82	17.4106	31.82	13.3333
		31.84	16.9565	31.84	26.6667
		31.86	18.2831	31.86	21.6667
		31.88	18.734	31.88	26.6667
		31.9	19.2821	31.9	21.6667
		31.92	20.2493	31.92	20
		31.94	20.5027	31.94	13.3333
		31.96	21.0403	31.96	18.3333
		31.98	21.5697	31.98	28.3333
		32	21.1904	32	23.3333
		32.02	21.2087	32.02	21.6667
		32.04	21.525	32.04	21.6667
		32.06	21.4448	32.06	18.3333
		32.08	20.8358	32.08	6.66667
		32.1	21.2992	32.1	28.3333
		32.12	20.8941	32.12	21.6667
		32.14	21.1453	32.14	23.3333
		32.16	20.8335	32.16	23.3333
		32.18	21.4444	32.18	28.3333
		32.2	21.8522	32.2	6.66667
		32.22	21.8589	32.22	21.6667
		32.24	22.2689	32.24	21.6667
		32.26	22.0712	32.26	25
		32.28	21.2934	32.28	20
		32.3	21.8531	32.3	21.6667
		32.32	22.3742	32.32	11.6667
		32.34	22.4918	32.34	25
		32.36	22.5568	32.36	18.3333
		32.38	23.0006	32.38	25
		32.4	23.6615	32.4	18.3333
		32.42	23.6982	32.42	13.3333
		32.44	23.6325	32.44	20
		32.46	23.5362	32.46	15
		32.48	23.9288	32.48	26.6667
		32.5	24.2908	32.5	36.6667
		32.52	24.6319	32.52	23.3333
		32.54	24.5169	32.54	28.3333
		32.56	24.2338	32.56	30
		32.58	23.8686	32.58	30
		32.6	23.4267	32.6	18.3333
		32.62	23.3188	32.62	28.3333
		32.64	23.0731	32.64	26.6667
		32.66	22.7427	32.66	16.6667
		32.68	22.1761	32.68	26.6667
		32.7	21.0138	32.7	30
		32.72	20.5852	32.72	21.6667
		32.74	19.8444	32.74	10
		32.76	17.9778	32.76	33.3333
		32.78	18.3562	32.78	26.6667
		32.8	18.4776	32.8	33.3333
		32.82	18.5047	32.82	40
		32.84	19.6483	32.84	33.3333
		32.86	19.8576	32.86	26.6667
		32.88	19.6055	32.88	31.6667
		32.9	20.6048	32.9	33.3333
		32.92	21.4374	32.92	21.6667
		32.94	22.7933	32.94	53.3333
		32.96	23.7539	32.96	40
		32.98	25.0158	32.98	30
		33	25.2973	33	26.6667
		33.02	24.9955	33.02	25
		33.04	24.8953	33.04	23.3333
		33.06	25.2197	33.06	33.3333
		33.08	25.4773	33.08	38.3333
		33.1	25.8303	33.1	18.3333
		33.12	25.5546	33.12	38.3333
		33.14	25.4164	33.14	38.3333
		33.16	24.9343	33.16	31.6667
		33.18	23.4606	33.18	25
		33.2	22.8409	33.2	21.6667
		33.22	22.0245	33.22	38.3333
		33.24	20.809	33.24	21.6667
		33.26	21.0119	33.26	41.6667
		33.28	21.0377	33.28	25
		33.3	20.7011	33.3	38.3333
		33.32	20.4911	33.32	33.3333
		33.34	20.6554	33.34	43.3333
		33.36	20.8438	33.36	28.3333
		33.38	21.2325	33.38	33.3333
		33.4	20.8586	33.4	28.3333
		33.42	21.4499	33.42	26.6667
		33.44	21.5913	33.44	35
		33.46	22.1304	33.46	43.3333
		33.48	21.5749	33.48	26.6667
		33.5	21.9407	33.5	36.6667
		33.52	21.9861	33.52	43.3333
		33.54	22.3262	33.54	35
		33.56	22.5639	33.56	46.6667
		33.58	22.6219	33.58	28.3333
		33.6	22.4589	33.6	38.3333
		33.62	21.7427	33.62	25
		33.64	21.382	33.64	25
		33.66	20.7923	33.66	36.6667
		33.68	21.5768	33.68	25
		33.7	21.3597	33.7	30
		33.72	22.0016	33.72	36.6667
		33.74	21.6113	33.74	36.6667
		33.76	21.2303	33.76	30
		33.78	21.7749	33.78	28.3333
		33.8	22.3591	33.8	36.6667
		33.82	22.5862	33.82	36.6667
		33.84	22.4158	33.84	31.6667
		33.86	22.5707	33.86	45
		33.88	22.7304	33.88	41.6667
		33.9	23.5092	33.9	26.6667
		33.92	23.5459	33.92	46.6667
		33.94	24.2586	33.94	38.3333
		33.96	23.6345	33.96	28.3333
		33.98	23.1572	33.98	28.3333
		34	22.001	34	36.6667
		34.02	22.001	34.02	33.3333
		34.04	21.9781	34.04	40
		34.06	22.132	34.06	38.3333
		34.08	22.0605	34.08	31.6667
		34.1	21.8876	34.1	38.3333
		34.12	22.3469	34.12	41.6667
		34.14	22.8109	34.14	20
		34.16	22.896	34.16	30
		34.18	22.694	34.18	38.3333
		34.2	22.2486	34.2	35
		34.22	21.6783	34.22	25
		34.24	21.6274	34.24	38.3333
		34.26	21.6171	34.26	33.3333
		34.28	21.4071	34.28	13.3333
		34.3	21.6383	34.3	43.3333
		34.32	21.8271	34.32	35
		34.34	22.2644	34.34	23.3333
		34.36	21.8731	34.36	31.6667
		34.38	21.953	34.38	28.3333
		34.4	21.8322	34.4	26.6667
		34.42	21.1607	34.42	26.6667
		34.44	19.857	34.44	40
		34.46	19.446	34.46	26.6667
		34.48	18.6348	34.48	13.3333
		34.5	18.4689	34.5	43.3333
		34.52	19.5591	34.52	38.3333
		34.54	19.7845	34.54	38.3333
		34.56	19.5517	34.56	18.3333
		34.58	19.0847	34.58	26.6667
		34.6	20.2628	34.6	31.6667
		34.62	20.9945	34.62	30
		34.64	20.7233	34.64	33.3333
		34.66	21.2242	34.66	40
		34.68	21.173	34.68	18.3333
		34.7	21.5511	34.7	26.6667
		34.72	21.0825	34.72	18.3333
		34.74	20.3356	34.74	38.3333
		34.76	20.6802	34.76	25
		34.78	21.4422	34.78	35
		34.8	21.468	34.8	38.3333
		34.82	21.4899	34.82	25
		34.84	20.7797	34.84	31.6667
		34.86	20.5005	34.86	25
		34.88	20.2499	34.88	11.6667
		34.9	18.8618	34.9	15
		34.92	18.6361	34.92	33.3333
		34.94	17.6055	34.94	21.6667
		34.96	16.7037	34.96	33.3333
		34.98	16.4992	34.98	21.6667
		35	17.0895	35	35
		35.02	16.1137	35.02	21.6667
		35.04	16.1974	35.04	23.3333
		35.06	16.6245	35.06	16.6667
		35.08	17.4154	35.08	33.3333
		35.1	17.4973	35.1	21.6667
		35.12	16.9881	35.12	46.6667
		35.14	17.6934	35.14	21.6667
		35.16	17.2309	35.16	16.6667
		35.18	16.8789	35.18	30
		35.2	16.7407	35.2	23.3333
		35.22	16.6026	35.22	23.3333
		35.24	17.2254	35.24	30
		35.26	18.3755	35.26	16.6667
		35.28	19.0622	35.28	15
		35.3	19.4209	35.3	23.3333
		35.32	19.6235	35.32	26.6667
		35.34	19.923	35.34	33.3333
		35.36	19.6444	35.36	35
		35.38	18.6258	35.38	25
		35.4	18.1465	35.4	23.3333
		35.42	17.5948	35.42	25
		35.44	17.6596	35.44	26.6667
		35.46	17.3452	35.46	13.3333
		35.48	17.2711	35.48	28.3333
		35.5	16.724	35.5	21.6667
		35.52	16.523	35.52	33.3333
		35.54	15.7955	35.54	11.6667
		35.56	15.077	35.56	20
		35.58	14.4979	35.58	18.3333
		35.6	13.7865	35.6	16.6667
		35.62	13.6	35.62	28.3333
		35.64	12.9047	35.64	26.6667
		35.66	12.6003	35.66	23.3333
		35.68	12.2947	35.68	15
		35.7	12.4428	35.7	21.6667
		35.72	12.7359	35.72	28.3333
		35.74	12.6599	35.74	26.6667
		35.76	13.3079	35.76	26.6667
		35.78	12.418	35.78	21.6667
		35.8	13.0032	35.8	30
		35.82	12.8419	35.82	16.6667
		35.84	12.8209	35.84	25
		35.86	12.4515	35.86	18.3333
		35.88	12.6132	35.88	20
		35.9	14.1981	35.9	15
		35.92	13.9942	35.92	20
		35.94	14.3807	35.94	40
		35.96	14.9923	35.96	21.6667
		35.98	14.9433	35.98	28.3333
		36	14.4644	36	26.6667
		36.02	14.5839	36.02	10
		36.04	15.4973	36.04	26.6667
		36.06	15.5208	36.06	20
		36.08	15.713	36.08	18.3333
		36.1	15.3546	36.1	20
		36.12	15.0931	36.12	40
		36.14	14.2406	36.14	21.6667
		36.16	13.6767	36.16	20
		36.18	14.086	36.18	15
		36.2	13.4197	36.2	16.6667
		36.22	12.9678	36.22	18.3333
		36.24	13.3762	36.24	18.3333
		36.26	12.8773	36.26	26.6667
		36.28	13.4937	36.28	11.6667
		36.3	12.6084	36.3	28.3333
		36.32	12.5134	36.32	20
		36.34	12.1514	36.34	23.3333
		36.36	12.7723	36.36	23.3333
		36.38	13.6641	36.38	20
		36.4	13.1884	36.4	23.3333
		36.42	13.1192	36.42	26.6667
		36.44	12.9262	36.44	20
		36.46	12.9681	36.46	21.6667
		36.48	13.0808	36.48	20
		36.5	13.7092	36.5	18.3333
		36.52	14.5356	36.52	21.6667
		36.54	14.1469	36.54	6.66667
		36.56	14.344	36.56	18.3333
		36.58	14.1881	36.58	20
		36.6	14.2783	36.6	18.3333
		36.62	13.5159	36.62	16.6667
		36.64	13.7002	36.64	18.3333
		36.66	14.3398	36.66	18.3333
		36.68	14.427	36.68	21.6667
		36.7	14.8477	36.7	18.3333
		36.72	15.0779	36.72	21.6667
		36.74	15.0767	36.74	36.6667
		36.76	15.5675	36.76	25
		36.78	15.5449	36.78	21.6667
		36.8	15.9015	36.8	18.3333
		36.82	15.9588	36.82	25
		36.84	16.2895	36.84	8.33333
		36.86	15.972	36.86	26.6667
		36.88	15.6515	36.88	26.6667
		36.9	14.7185	36.9	23.3333
		36.92	14.7839	36.92	28.3333
		36.94	14.5662	36.94	20
		36.96	13.4654	36.96	11.6667
		36.98	13.6976	36.98	26.6667
		37	13.6596	37	21.6667
		37.02	13.2425	37.02	11.6667
		37.04	12.7713	37.04	15
		37.06	12.5688	37.06	20
		37.08	12.0728	37.08	18.3333
		37.1	11.6074	37.1	28.3333
		37.12	12.4734	37.12	21.6667
		37.14	12.762	37.14	21.6667
		37.16	12.4544	37.16	13.3333
		37.18	12.4863	37.18	16.6667
		37.2	11.7295	37.2	23.3333
		37.22	11.4254	37.22	16.6667
		37.24	11.4821	37.24	18.3333
		37.26	11.3224	37.26	11.6667
		37.28	11.657	37.28	16.6667
		37.3	12.3578	37.3	15
		37.32	12.4554	37.32	20
		37.34	13.0345	37.34	28.3333
		37.36	13.3668	37.36	13.3333
		37.38	13.4493	37.38	25
		37.4	14.1262	37.4	15
		37.42	14.313	37.42	26.6667
		37.44	14.1314	37.44	25
		37.46	14.9117	37.46	25
		37.48	14.438	37.48	20
		37.5	14.5578	37.5	20
		37.52	14.4953	37.52	21.6667
		37.54	14.8496	37.54	28.3333
		37.56	15.0531	37.56	26.6667
		37.58	15.3069	37.58	31.6667
		37.6	15.5317	37.6	20
		37.62	14.9601	37.62	30
		37.64	14.2267	37.64	43.3333
		37.66	13.7636	37.66	33.3333
		37.68	12.5504	37.68	16.6667
		37.7	12.7533	37.7	30
		37.72	12.8834	37.72	35
		37.74	13.1929	37.74	26.6667
		37.76	13.8924	37.76	30
		37.78	14.3871	37.78	38.3333
		37.8	14.3997	37.8	36.6667
		37.82	14.98	37.82	55
		37.84	15.1662	37.84	45
		37.86	15.409	37.86	73.3333
		37.88	15.3108	37.88	68.3333
		37.9	14.6683	37.9	96.6667
		37.92	14.1968	37.92	105
		37.94	14.1301	37.94	155
		37.96	14.1475	37.96	171.667
		37.98	14.4216	37.98	195
		38	13.5907	38	248.333
		38.02	13.8741	38.02	291.667
		38.04	13.4992	38.04	271.667
		38.06	13.229	38.06	320
		38.08	13.4219	38.08	308.333
		38.1	13.2747	38.1	238.333
		38.12	12.9939	38.12	233.333
		38.14	12.9488	38.14	206.667
		38.16	12.7481	38.16	175
		38.18	13.0538	38.18	160
		38.2	12.2657	38.2	108.333
		38.22	11.9556	38.22	80
		38.24	12.608	38.24	76.6667
		38.26	12.4177	38.26	63.3333
		38.28	12.5169	38.28	51.6667
		38.3	12.4209	38.3	38.3333
		38.32	12.9404	38.32	36.6667
		38.34	12.5514	38.34	33.3333
		38.36	12.3069	38.36	35
		38.38	11.9691	38.38	33.3333
		38.4	11.5423	38.4	20
		38.42	11.5137	38.42	23.3333
		38.44	11.7285	38.44	23.3333
		38.46	11.4702	38.46	41.6667
		38.48	10.6203	38.48	20
		38.5	11.0364	38.5	26.6667
		38.52	10.4306	38.52	30
		38.54	10.9504	38.54	18.3333
		38.56	11.2805	38.56	21.6667
		38.58	11.0325	38.58	28.3333
		38.6	10.7346	38.6	11.6667
		38.62	10.5085	38.62	25
		38.64	9.95202	38.64	13.3333
		38.66	9.2641	38.66	10
		38.68	8.88503	38.68	11.6667
		38.7	9.10274	38.7	25
		38.72	9.36941	38.72	30
		38.74	9.09566	38.74	13.3333
		38.76	9.09437	38.76	30
		38.78	9.0058	38.78	18.3333
		38.8	9.15492	38.8	21.6667
		38.82	8.40709	38.82	26.6667
		38.84	8.31884	38.84	23.3333
		38.86	8.18938	38.86	23.3333
		38.88	8.37198	38.88	35
		38.9	9.14719	38.9	21.6667
		38.92	9.75523	38.92	20
		38.94	9.75266	38.94	25
		38.96	9.68953	38.96	20
		38.98	10.4377	38.98	28.3333
		39	10.8625	39	33.3333
		39.02	11.7301	39.02	8.33333
		39.04	12.4818	39.04	23.3333
		39.06	12.8032	39.06	18.3333
		39.08	12.4119	39.08	10
		39.1	12.4689	39.1	13.3333
		39.12	12.81	39.12	11.6667
		39.14	12.4699	39.14	23.3333
		39.16	12.6193	39.16	26.6667
		39.18	12.2519	39.18	15
		39.2	11.8499	39.2	23.3333
		39.22	11.1659	39.22	23.3333
		39.24	10.1478	39.24	15
		39.26	9.42224	39.26	11.6667
		39.28	9.37715	39.28	8.33333
		39.3	9.48536	39.3	11.6667
		39.32	9.83383	39.32	20
		39.34	10.3137	39.34	11.6667
		39.36	10.2499	39.36	21.6667
		39.38	10.5337	39.38	16.6667
		39.4	10.4812	39.4	18.3333
		39.42	10.6174	39.42	20
		39.44	11.2705	39.44	11.6667
		39.46	11.1572	39.46	16.6667
		39.48	11.6467	39.48	13.3333
		39.5	12.1314	39.5	11.6667
		39.52	12.2048	39.52	20
		39.54	12.0985	39.54	23.3333
		39.56	11.6747	39.56	5
		39.58	12.2509	39.58	11.6667
		39.6	12.4947	39.6	25
		39.62	12.0789	39.62	30
		39.64	12.2416	39.64	21.6667
		39.66	12.5359	39.66	11.6667
		39.68	12.199	39.68	15
		39.7	11.7114	39.7	13.3333
		39.72	11.7546	39.72	15
		39.74	12.0525	39.74	11.6667
		39.76	12.6605	39.76	13.3333
		39.78	12.6644	39.78	15
		39.8	12.8757	39.8	18.3333
		39.82	13.0171	39.82	21.6667
		39.84	12.57	39.84	16.6667
		39.86	12.3836	39.86	15
		39.88	11.8132	39.88	13.3333
		39.9	11.5034	39.9	11.6667
		39.92	11.3768	39.92	13.3333
		39.94	10.0641	39.94	10
		39.96	10.5076	39.96	23.3333
		39.98	10.2171	39.98	13.3333
		40	9.80645	40	20
		40.02	9.55943	40.02	15
		40.04	9.47923	40.04	20
		40.06	9.73527	40.06	18.3333
		40.08	9.53077	40.08	6.66667
		40.1	9.67859	40.1	13.3333
		40.12	9.90371	40.12	25
		40.14	9.56491	40.14	10
		40.16	9.58584	40.16	15
		40.18	9.886	40.18	18.3333
		40.2	10.2741	40.2	13.3333
		40.22	10.1977	40.22	13.3333
		40.24	10.5143	40.24	18.3333
		40.26	10.4705	40.26	13.3333
		40.28	10.1153	40.28	16.6667
		40.3	9.56716	40.3	21.6667
		40.32	8.85444	40.32	13.3333
		40.34	8.486	40.34	16.6667
		40.36	8.49244	40.36	8.33333
		40.38	9.07795	40.38	5
		40.4	8.59485	40.4	20
		40.42	8.40935	40.42	13.3333
		40.44	8.83994	40.44	16.6667
		40.46	8.71948	40.46	13.3333
		40.48	8.81191	40.48	13.3333
		40.5	8.78808	40.5	11.6667
		40.52	9.28824	40.52	21.6667
		40.54	9.86988	40.54	15
		40.56	10.2155	40.56	18.3333
		40.58	10.5716	40.58	13.3333
		40.6	10.619	40.6	6.66667
		40.62	10.7607	40.62	8.33333
		40.64	11.4023	40.64	5
		40.66	11.6229	40.66	8.33333
		40.68	11.2606	40.68	10
		40.7	11.0709	40.7	13.3333
		40.72	10.8821	40.72	10
		40.74	10.5671	40.74	6.66667
		40.76	9.75653	40.76	18.3333
		40.78	9.73624	40.78	11.6667
		40.8	9.86925	40.8	10
		40.82	9.56425	40.82	23.3333
		40.84	9.67762	40.84	10
		40.86	9.36908	40.86	18.3333
		40.88	8.71788	40.88	16.6667
		40.9	9.05217	40.9	6.66667
		40.92	8.96876	40.92	11.6667
		40.94	8.63703	40.94	13.3333
		40.96	8.95039	40.96	8.33333
		40.98	8.83155	40.98	10
		41	9.18035	41	6.66667
		41.02	8.87729	41.02	20
		41.04	8.40386	41.04	13.3333
		41.06	8.23284	41.06	6.66667
		41.08	7.86988	41.08	18.3333
		41.1	7.91078	41.1	8.33333
		41.12	8.27181	41.12	6.66667
		41.14	8.26827	41.14	13.3333
		41.16	8.17842	41.16	18.3333
		41.18	8.80547	41.18	8.33333
		41.2	9.02351	41.2	8.33333
		41.22	9.15427	41.22	8.33333
		41.24	9.27053	41.24	13.3333
		41.26	10.0135	41.26	11.6667
		41.28	10.2171	41.28	11.6667
		41.3	10.2451	41.3	8.33333
		41.32	10.6628	41.32	21.6667
		41.34	10.3031	41.34	11.6667
		41.36	10.6973	41.36	10
		41.38	10.3098	41.38	10
		41.4	10.8296	41.4	8.33333
		41.42	10.4795	41.42	21.6667
		41.44	10.6683	41.44	11.6667
		41.46	10.2644	41.46	15
		41.48	9.90918	41.48	5
		41.5	9.43639	41.5	23.3333
		41.52	9.49275	41.52	8.33333
		41.54	9.48373	41.54	3.33333
		41.56	9.42318	41.56	16.6667
		41.58	9.32399	41.58	21.6667
		41.6	9.19806	41.6	10
		41.62	8.89404	41.62	15
		41.64	8.41739	41.64	6.66667
		41.66	8.25507	41.66	8.33333
		41.68	7.80482	41.68	18.3333
		41.7	7.71336	41.7	18.3333
		41.72	7.86441	41.72	10
		41.74	8.06537	41.74	15
		41.76	7.79871	41.76	10
		41.78	7.62963	41.78	16.6667
		41.8	7.31465	41.8	5
		41.82	6.85056	41.82	3.33333
		41.84	6.96135	41.84	10
		41.86	6.43639	41.86	13.3333
		41.88	7.08759	41.88	13.3333
		41.9	7.05958	41.9	13.3333
		41.92	7.60096	41.92	8.33333
		41.94	8.02705	41.94	13.3333
		41.96	8.34106	41.96	18.3333
		41.98	8.66473	41.98	13.3333
		42	9.07955	42	13.3333
		42.02	9.22351	42.02	11.6667
		42.04	9.41836	42.04	18.3333
		42.06	9.05443	42.06	13.3333
		42.08	9.13173	42.08	16.6667
		42.1	9.08084	42.1	5
		42.12	8.73656	42.12	15
		42.14	9.14558	42.14	8.33333
		42.16	8.69727	42.16	11.6667
		42.18	8.80129	42.18	3.33333
		42.2	8.56651	42.2	6.66667
		42.22	8.63318	42.22	13.3333
		42.24	8.7153	42.24	15
		42.26	8.40644	42.26	10
		42.28	8.50886	42.28	6.66667
		42.3	8.2541	42.3	15
		42.32	8.36714	42.32	10
		42.34	8.24476	42.34	11.6667
		42.36	8.78035	42.36	15
		42.38	9.09887	42.38	8.33333
		42.4	9.08824	42.4	13.3333
		42.42	9.27439	42.42	11.6667
		42.44	9.17358	42.44	13.3333
		42.46	9.31078	42.46	6.66667
		42.48	9.2045	42.48	8.33333
		42.5	9.05797	42.5	8.33333
		42.52	8.66795	42.52	5
		42.54	8.5562	42.54	11.6667
		42.56	8.19678	42.56	15
		42.58	8.02995	42.58	10
		42.6	8.13495	42.6	8.33333
		42.62	8.0715	42.62	6.66667
		42.64	7.7211	42.64	5
		42.66	7.77069	42.66	13.3333
		42.68	7.90499	42.68	13.3333
		42.7	7.68921	42.7	11.6667
		42.72	7.93527	42.72	18.3333
		42.74	7.72013	42.74	16.6667
		42.76	8.05668	42.76	5
		42.78	7.49629	42.78	13.3333
		42.8	8.05604	42.8	20
		42.82	8.00869	42.82	16.6667
		42.84	8.08888	42.84	10
		42.86	7.81835	42.86	8.33333
		42.88	7.27761	42.88	8.33333
		42.9	7.26892	42.9	13.3333
		42.92	6.77939	42.92	15
		42.94	7.0132	42.94	13.3333
		42.96	6.63575	42.96	21.6667
		42.98	6.6905	42.98	23.3333
		43	6.73076	43	10
		43.02	6.7153	43.02	18.3333
		43.04	6.68116	43.04	28.3333
		43.06	7.31304	43.06	23.3333
		43.08	7.97391	43.08	18.3333
		43.1	7.98648	43.1	18.3333
		43.12	7.83125	43.12	21.6667
		43.14	8.105	43.14	16.6667
		43.16	8.44252	43.16	18.3333
		43.18	8.36007	43.18	16.6667
		43.2	8.66313	43.2	18.3333
		43.22	8.99195	43.22	18.3333
		43.24	9.15169	43.24	1.66667
		43.26	8.61965	43.26	15
		43.28	9.16973	43.28	13.3333
		43.3	8.83124	43.3	8.33333
		43.32	8.16715	43.32	8.33333
		43.34	7.73301	43.34	8.33333
		43.36	7.20064	43.36	11.6667
		43.38	7.25701	43.38	6.66667
		43.4	6.61643	43.4	16.6667
		43.42	7.01675	43.42	8.33333
		43.44	6.85346	43.44	8.33333
		43.46	6.69823	43.46	13.3333
		43.48	6.63478	43.48	13.3333
		43.5	6.21965	43.5	6.66667
		43.52	6.25507	43.52	11.6667
		43.54	6.45636	43.54	20
		43.56	6.62126	43.56	13.3333
		43.58	6.70725	43.58	16.6667
		43.6	6.99582	43.6	11.6667
		43.62	7.5327	43.62	15
		43.64	7.63962	43.64	8.33333
		43.66	7.76104	43.66	13.3333
		43.68	7.85347	43.68	13.3333
		43.7	8.15717	43.7	18.3333
		43.72	7.82126	43.72	10
		43.74	7.64026	43.74	11.6667
		43.76	8.04799	43.76	8.33333
		43.78	8.23801	43.78	11.6667
		43.8	7.84509	43.8	15
		43.82	8.3562	43.82	13.3333
		43.84	8.4029	43.84	10
		43.86	7.98422	43.86	18.3333
		43.88	7.81546	43.88	6.66667
		43.9	8.21191	43.9	6.66667
		43.92	8.48985	43.92	16.6667
		43.94	8.49243	43.94	15
		43.96	8.30241	43.96	10
		43.98	7.9591	43.98	15
		44	8.14718	44	18.3333
		44.02	8.71434	44.02	25
		44.04	8.74847	44.04	30
		44.06	8.78422	44.06	28.3333
		44.08	8.29985	44.08	31.6667
		44.1	7.81386	44.1	40
		44.12	7.27537	44.12	36.6667
		44.14	7.44413	44.14	48.3333
		44.16	7.4364	44.16	70
		44.18	6.85122	44.18	73.3333
		44.2	7.05798	44.2	93.3333
		44.22	7.33817	44.22	126.667
		44.24	7.42319	44.24	106.667
		44.26	6.87504	44.26	108.333
		44.28	6.94138	44.28	91.6667
		44.3	7.06022	44.3	96.6667
		44.32	7.038	44.32	100
		44.34	6.43445	44.34	95
		44.36	6.86376	44.36	83.3333
		44.38	6.84122	44.38	83.3333
		44.4	7.13945	44.4	76.6667
		44.42	6.95297	44.42	56.6667
		44.44	6.55781	44.44	38.3333
		44.46	6.59001	44.46	38.3333
		44.48	6.76392	44.48	31.6667
		44.5	6.91755	44.5	20
		44.52	6.76489	44.52	30
		44.54	6.62125	44.54	6.66667
		44.56	6.31626	44.56	16.6667
		44.58	6.64992	44.58	16.6667
		44.6	6.53011	44.6	18.3333
		44.62	7.32528	44.62	18.3333
		44.64	7.46152	44.64	13.3333
		44.66	7.90274	44.66	10
		44.68	8.64799	44.68	18.3333
		44.7	8.28342	44.7	6.66667
		44.72	8.60999	44.72	15
		44.74	8.23898	44.74	20
		44.76	9.37585	44.76	3.33333
		44.78	9.31434	44.78	8.33333
		44.8	9.78036	44.8	10
		44.82	9.63286	44.82	6.66667
		44.84	9.86764	44.84	16.6667
		44.86	10.2751	44.86	8.33333
		44.88	10.6528	44.88	15
		44.9	10.9227	44.9	18.3333
		44.92	10.9662	44.92	13.3333
		44.94	10.6606	44.94	16.6667
		44.96	10.6863	44.96	15
		44.98	10.8	44.98	10
		45	10.9243	45	10
		45.02	10.8232	45.02	10
		45.04	10.5433	45.04	11.6667
		45.06	10.1707	45.06	10
		45.08	9.66827	45.08	15
		45.1	9.68599	45.1	8.33333
		45.12	9.01964	45.12	13.3333
		45.14	9.04283	45.14	11.6667
		45.16	8.18389	45.16	18.3333
		45.18	7.77101	45.18	10
		45.2	7.80644	45.2	10
		45.22	7.4934	45.22	16.6667
		45.24	7.68824	45.24	10
		45.26	7.39098	45.26	16.6667
		45.28	7.53398	45.28	11.6667
		45.3	7.59871	45.3	13.3333
		45.32	7.91755	45.32	11.6667
		45.34	8.09919	45.34	5
		45.36	8.11304	45.36	6.66667
		45.38	8.12625	45.38	6.66667
		45.4	7.86055	45.4	11.6667
		45.42	7.47794	45.42	5
		45.44	7.5839	45.44	10
		45.46	7.86312	45.46	15
		45.48	8.00451	45.48	11.6667
		45.5	7.61127	45.5	11.6667
		45.52	6.96167	45.52	10
		45.54	6.73398	45.54	8.33333
		45.56	6.44251	45.56	11.6667
		45.58	6.12754	45.58	5
		45.6	5.78583	45.6	3.33333
		45.62	6.42705	45.62	11.6667
		45.64	5.96103	45.64	18.3333
		45.66	5.9182	45.66	13.3333
		45.68	5.84766	45.68	10
		45.7	6.0657	45.7	11.6667
		45.72	6.3256	45.72	13.3333
		45.74	6.99034	45.74	6.66667
		45.76	7.62287	45.76	11.6667
		45.78	8.11111	45.78	11.6667
		45.8	7.85089	45.8	13.3333
		45.82	7.92045	45.82	8.33333
		45.84	8.10692	45.84	6.66667
		45.86	8.2409	45.86	10
		45.88	8.31369	45.88	6.66667
		45.9	8.60032	45.9	15
		45.92	8.93784	45.92	13.3333
		45.94	9.32947	45.94	11.6667
		45.96	8.56136	45.96	13.3333
		45.98	8.51176	45.98	15
		46	8.76554	46	13.3333
		46.02	8.87826	46.02	5
		46.04	8.56522	46.04	13.3333
		46.06	8.42222	46.06	10
		46.08	8.56135	46.08	10
		46.1	8.93913	46.1	13.3333
		46.12	8.90983	46.12	8.33333
		46.14	9.19936	46.14	15
		46.16	9.24606	46.16	3.33333
		46.18	9.61836	46.18	10
		46.2	10.0802	46.2	26.6667
		46.22	10.0316	46.22	13.3333
		46.24	9.38358	46.24	23.3333
		46.26	9.40902	46.26	13.3333
		46.28	9.08631	46.28	18.3333
		46.3	9.41675	46.3	11.6667
		46.32	9.59388	46.32	11.6667
		46.34	9.78068	46.34	10
		46.36	9.69147	46.36	10
		46.38	9.71981	46.38	8.33333
		46.4	10.0982	46.4	11.6667
		46.42	10.218	46.42	6.66667
		46.44	10.239	46.44	18.3333
		46.46	10.7688	46.46	10
		46.48	10.9694	46.48	11.6667
		46.5	10.3572	46.5	16.6667
		46.52	10.5353	46.52	6.66667
		46.54	10.6538	46.54	6.66667
		46.56	11.3659	46.56	5
		46.58	11.2715	46.58	13.3333
		46.6	11.3836	46.6	10
		46.62	11.2596	46.62	6.66667
		46.64	10.5746	46.64	8.33333
		46.66	10.6557	46.66	10
		46.68	10.2151	46.68	13.3333
		46.7	9.65701	46.7	6.66667
		46.72	9.05862	46.72	10
		46.74	9.43092	46.74	25
		46.76	9.1314	46.76	13.3333
		46.78	8.97392	46.78	18.3333
		46.8	8.76071	46.8	11.6667
		46.82	8.53623	46.82	10
		46.84	8.38519	46.84	18.3333
		46.86	8.96393	46.86	10
		46.88	8.95942	46.88	15
		46.9	8.01095	46.9	6.66667
		46.92	8.28245	46.92	10
		46.94	8.39775	46.94	15
		46.96	8.19614	46.96	10
		46.98	7.75073	46.98	6.66667
		47	8.66795	47	16.6667
		47.02	9.09887	47.02	6.66667
		47.04	9.37262	47.04	13.3333
		47.06	8.96006	47.06	13.3333
		47.08	9.21997	47.08	13.3333
		47.1	9.53945	47.1	8.33333
		47.12	9.83575	47.12	11.6667
		47.14	9.98615	47.14	13.3333
		47.16	9.98647	47.16	5
		47.18	10.2747	47.18	10
		47.2	10.4042	47.2	10
		47.22	10.8998	47.22	8.33333
		47.24	10.9987	47.24	10
		47.26	11.105	47.26	13.3333
		47.28	10.6081	47.28	18.3333
		47.3	10.7069	47.3	13.3333
		47.32	10.4235	47.32	10
		47.34	10.4329	47.34	5
		47.36	9.99806	47.36	16.6667
		47.38	10.1192	47.38	13.3333
		47.4	10.8812	47.4	10
		47.42	10.6808	47.42	11.6667
		47.44	9.79098	47.44	16.6667
		47.46	10.4519	47.46	6.66667
		47.48	11.3353	47.48	8.33333
		47.5	11.5671	47.5	6.66667
		47.52	11.5147	47.52	6.66667
		47.54	11.6625	47.54	18.3333
		47.56	11.6934	47.56	13.3333
		47.58	11.8161	47.58	8.33333
		47.6	11.8348	47.6	16.6667
		47.62	11.4287	47.62	13.3333
		47.64	11.2815	47.64	15
		47.66	11.1108	47.66	15
		47.68	11.1208	47.68	11.6667
		47.7	10.8309	47.7	20
		47.72	10.5259	47.72	13.3333
		47.74	9.63866	47.74	11.6667
		47.76	9.16909	47.76	20
		47.78	9.56168	47.78	8.33333
		47.8	9.45991	47.8	13.3333
		47.82	9.40162	47.82	15
		47.84	9.31498	47.84	8.33333
		47.86	8.71852	47.86	13.3333
		47.88	8.1678	47.88	10
		47.9	7.97166	47.9	16.6667
		47.92	8.40516	47.92	11.6667
		47.94	9.18905	47.94	11.6667
		47.96	9.60162	47.96	20
		47.98	10.4087	47.98	13.3333
		48	10.8451	48	6.66667
		48.02	11.0728	48.02	15
		48.04	11.2113	48.04	21.6667
		48.06	10.7707	48.06	11.6667
		48.08	10.9089	48.08	11.6667
		48.1	11.0519	48.1	13.3333
		48.12	11.3974	48.12	8.33333
		48.14	11.6641	48.14	5
		48.16	11.5282	48.16	6.66667
		48.18	11.3833	48.18	13.3333
		48.2	11.6618	48.2	16.6667
		48.22	11.5108	48.22	20
		48.24	12.0976	48.24	21.6667
		48.26	11.9713	48.26	16.6667
		48.28	11.771	48.28	20
		48.3	11.525	48.3	11.6667
		48.32	11.7114	48.32	25
		48.34	10.8351	48.34	11.6667
		48.36	10.8222	48.36	8.33333
		48.38	11.1849	48.38	10
		48.4	11.686	48.4	8.33333
		48.42	12.0895	48.42	13.3333
		48.44	12.8464	48.44	11.6667
		48.46	13.3217	48.46	16.6667
		48.48	12.5875	48.48	6.66667
		48.5	12.8477	48.5	21.6667
		48.52	12.3984	48.52	10
		48.54	11.5475	48.54	6.66667
		48.56	12.2973	48.56	15
		48.58	12.6348	48.58	16.6667
		48.6	12.4415	48.6	13.3333
		48.62	12.1079	48.62	15
		48.64	12.2219	48.64	15
		48.66	13.1021	48.66	15
		48.68	13.5073	48.68	13.3333
		48.7	13.6448	48.7	15
		48.72	13.5114	48.72	16.6667
		48.74	13.0142	48.74	16.6667
		48.76	13.4683	48.76	20
		48.78	13.5739	48.78	10
		48.8	13.9691	48.8	20
		48.82	13.6354	48.82	10
		48.84	14.4599	48.84	13.3333
		48.86	14.8721	48.86	11.6667
		48.88	14.8309	48.88	10
		48.9	15.2927	48.9	20
		48.92	15.2361	48.92	15
		48.94	14.8003	48.94	13.3333
		48.96	15.0477	48.96	15
		48.98	15.9652	48.98	11.6667
		49	16.0596	49	13.3333
		49.02	16.171	49.02	23.3333
		49.04	16.7346	49.04	21.6667
		49.06	17.1829	49.06	13.3333
		49.08	16.8628	49.08	20
		49.1	17.9427	49.1	16.6667
		49.12	18.6541	49.12	20
		49.14	18.1517	49.14	18.3333
		49.16	18.2332	49.16	26.6667
		49.18	17.8293	49.18	20
		49.2	18.1749	49.2	15
		49.22	18.5024	49.22	18.3333
		49.24	18.5775	49.24	18.3333
		49.26	19.0541	49.26	20
		49.28	18.6486	49.28	13.3333
		49.3	18.285	49.3	23.3333
		49.32	18.4022	49.32	35
		49.34	17.5874	49.34	18.3333
		49.36	17.2873	49.36	31.6667
		49.38	17.2193	49.38	23.3333
		49.4	16.9868	49.4	13.3333
		49.42	16.8374	49.42	16.6667
		49.44	17.5491	49.44	15
		49.46	17.285	49.46	30
		49.48	17.0621	49.48	18.3333
		49.5	16.437	49.5	18.3333
		49.52	15.848	49.52	21.6667
		49.54	16.057	49.54	13.3333
		49.56	15.7346	49.56	10
		49.58	15.6039	49.58	30
		49.6	15.1704	49.6	21.6667
		49.62	14.657	49.62	20
		49.64	15.7021	49.64	20
		49.66	15.9646	49.66	23.3333
		49.68	17.38	49.68	16.6667
		49.7	18.0158	49.7	28.3333
		49.72	18.152	49.72	10
		49.74	19.278	49.74	18.3333
		49.76	19.1002	49.76	20
		49.78	19.0264	49.78	25
		49.8	18.7997	49.8	31.6667
		49.82	19.047	49.82	25
		49.84	19.0644	49.84	28.3333
		49.86	19.601	49.86	25
		49.88	20.5272	49.88	28.3333
		49.9	21.4854	49.9	26.6667
		49.92	21.1897	49.92	28.3333
		49.94	20.9208	49.94	35
		49.96	20.6222	49.96	21.6667
[truncated: 1,502 more rows]
