# Supplementary material for: Synthesis and Behavior of Cetyltrimethyl Ammonium Bromide Stabilized Zn1+xSnO3+x (0 ≤ x ≤1) Nano-Crystallites
Source: PLoS One. 2016 May 26;11(5):e0156246. doi: 10.1371/journal.pone.0156246 (PMC4881896; doi:10.1371/journal.pone.0156246)
Supplement: S2 File — (XLSX) [file pone.0156246.s004.xlsx]

## Sheet: Sheet1
JCPDS# 28-1486		Figure S1		Figure S2		Figure S3		Figure S4		Figure S5		JCPDS# 88-0287
17.688	3	10	16.6667	10	13.3333	10	21.6667	10	13.3333	10	25	26.4455	81.9672
23.966	2	10.02	23.3333	10.02	16.6667	10.02	25	10.02	31.6667	10.02	16.6667	33.6433	63.9344
26.506	100	10.04	13.3333	10.04	18.3333	10.04	21.6667	10.04	16.6667	10.04	18.3333	38.0122	19.6721
29.062	3	10.06	16.6667	10.06	20	10.06	26.6667	10.06	16.6667	10.06	10	39.077	8.19672
30.378	1	10.08	13.3333	10.08	16.6667	10.08	21.6667	10.08	23.3333	10.08	25	51.6114	44.2623
30.916	1	10.1	11.6667	10.1	6.66667	10.1	10	10.1	10	10.1	16.6667	54.3803	14.7541
31.474	1	10.12	13.3333	10.12	16.6667	10.12	18.3333	10.12	16.6667	10.12	16.6667	57.9245	4.91803
32.655	1	10.14	30	10.14	20	10.14	18.3333	10.14	13.3333	10.14	13.3333	62.1309	9.83607
33.796	50	10.16	15	10.16	18.3333	10.16	16.6667	10.16	25	10.16	18.3333	65.2547	9.83607
34.33	20	10.18	20	10.18	11.6667	10.18	6.66667	10.18	18.3333	10.18	10	66.1218	14.7541
34.604	1	10.2	20	10.2	23.3333	10.2	21.6667	10.2	18.3333	10.2	20	71.6049	4.91803
35.891	3	10.22	8.33333	10.22	15	10.22	11.6667	10.22	11.6667	10.22	23.3333	78.8221	4.91803
37.767	20	10.24	11.6667	10.24	11.6667	10.24	13.3333	10.24	16.6667	10.24	26.6667	--	--
38.783	3	10.26	18.3333	10.26	18.3333	10.26	20	10.26	26.6667	10.26	15	--	--
41.583	4	10.28	16.6667	10.28	6.66667	10.28	16.6667	10.28	16.6667	10.28	13.3333	--	--
42.401	1	10.3	25	10.3	16.6667	10.3	25	10.3	20	10.3	15	--	--
46.283	1	10.32	16.6667	10.32	25	10.32	18.3333	10.32	13.3333	10.32	16.6667	--	--
51.594	45	10.34	21.6667	10.34	6.66667	10.34	28.3333	10.34	16.6667	10.34	11.6667	--	--
54.581	10	10.36	23.3333	10.36	10	10.36	25	10.36	20	10.36	13.3333
54.935	7	10.38	15	10.38	23.3333	10.38	21.6667	10.38	23.3333	10.38	11.6667
57.557	3	10.4	21.6667	10.4	20	10.4	20	10.4	20	10.4	16.6667
60.457	10	10.42	18.3333	10.42	21.6667	10.42	18.3333	10.42	21.6667	10.42	11.6667
61.797	10	10.44	13.3333	10.44	20	10.44	21.6667	10.44	23.3333	10.44	16.6667
63.202	1	10.46	16.6667	10.46	28.3333	10.46	13.3333	10.46	26.6667	10.46	21.6667
		10.48	30	10.48	26.6667	10.48	15	10.48	11.6667	10.48	10
		10.5	16.6667	10.5	11.6667	10.5	15	10.5	23.3333	10.5	18.3333
		10.52	21.6667	10.52	13.3333	10.52	15	10.52	21.6667	10.52	16.6667
		10.54	23.3333	10.54	23.3333	10.54	36.6667	10.54	13.3333	10.54	10
		10.56	10	10.56	15	10.56	15	10.56	18.3333	10.56	13.3333
		10.58	13.3333	10.58	15	10.58	16.6667	10.58	26.6667	10.58	20
		10.6	18.3333	10.6	18.3333	10.6	23.3333	10.6	11.6667	10.6	18.3333
		10.62	15	10.62	25	10.62	10	10.62	25	10.62	10
		10.64	13.3333	10.64	28.3333	10.64	16.6667	10.64	23.3333	10.64	11.6667
		10.66	8.33333	10.66	23.3333	10.66	13.3333	10.66	13.3333	10.66	13.3333
		10.68	30	10.68	18.3333	10.68	6.66667	10.68	23.3333	10.68	16.6667
		10.7	13.3333	10.7	20	10.7	23.3333	10.7	13.3333	10.7	13.3333
		10.72	21.6667	10.72	13.3333	10.72	11.6667	10.72	16.6667	10.72	18.3333
		10.74	10	10.74	11.6667	10.74	21.6667	10.74	18.3333	10.74	20
		10.76	8.33333	10.76	11.6667	10.76	18.3333	10.76	21.6667	10.76	20
		10.78	20	10.78	20	10.78	15	10.78	11.6667	10.78	15
		10.8	20	10.8	21.6667	10.8	25	10.8	16.6667	10.8	16.6667
		10.82	25	10.82	18.3333	10.82	25	10.82	20	10.82	11.6667
		10.84	16.6667	10.84	8.33333	10.84	21.6667	10.84	15	10.84	16.6667
		10.86	26.6667	10.86	28.3333	10.86	6.66667	10.86	13.3333	10.86	13.3333
		10.88	11.6667	10.88	15	10.88	18.3333	10.88	16.6667	10.88	21.6667
		10.9	20	10.9	16.6667	10.9	21.6667	10.9	18.3333	10.9	25
		10.92	8.33333	10.92	15	10.92	15	10.92	16.6667	10.92	20
		10.94	11.6667	10.94	16.6667	10.94	16.6667	10.94	10	10.94	16.6667
		10.96	18.3333	10.96	18.3333	10.96	13.3333	10.96	13.3333	10.96	18.3333
		10.98	8.33333	10.98	13.3333	10.98	20	10.98	8.33333	10.98	15
		11	21.6667	11	13.3333	11	15	11	23.3333	11	21.6667
		11.02	15	11.02	13.3333	11.02	15	11.02	16.6667	11.02	11.6667
		11.04	15	11.04	15	11.04	15	11.04	16.6667	11.04	18.3333
		11.06	30	11.06	21.6667	11.06	13.3333	11.06	21.6667	11.06	23.3333
		11.08	10	11.08	26.6667	11.08	28.3333	11.08	13.3333	11.08	23.3333
		11.1	11.6667	11.1	23.3333	11.1	20	11.1	10	11.1	20
		11.12	21.6667	11.12	16.6667	11.12	16.6667	11.12	13.3333	11.12	21.6667
		11.14	11.6667	11.14	13.3333	11.14	15	11.14	11.6667	11.14	8.33333
		11.16	11.6667	11.16	10	11.16	6.66667	11.16	18.3333	11.16	15
		11.18	18.3333	11.18	13.3333	11.18	15	11.18	16.6667	11.18	13.3333
		11.2	18.3333	11.2	10	11.2	10	11.2	28.3333	11.2	20
		11.22	13.3333	11.22	20	11.22	11.6667	11.22	13.3333	11.22	13.3333
		11.24	20	11.24	3.33333	11.24	26.6667	11.24	25	11.24	23.3333
		11.26	21.6667	11.26	15	11.26	13.3333	11.26	10	11.26	11.6667
		11.28	11.6667	11.28	8.33333	11.28	21.6667	11.28	21.6667	11.28	11.6667
		11.3	15	11.3	10	11.3	6.66667	11.3	26.6667	11.3	16.6667
		11.32	15	11.32	6.66667	11.32	23.3333	11.32	23.3333	11.32	16.6667
		11.34	16.6667	11.34	15	11.34	13.3333	11.34	10	11.34	15
		11.36	23.3333	11.36	10	11.36	11.6667	11.36	21.6667	11.36	20
		11.38	18.3333	11.38	21.6667	11.38	16.6667	11.38	13.3333	11.38	18.3333
		11.4	8.33333	11.4	23.3333	11.4	10	11.4	21.6667	11.4	20
		11.42	30	11.42	16.6667	11.42	18.3333	11.42	5	11.42	10
		11.44	10	11.44	20	11.44	23.3333	11.44	11.6667	11.44	13.3333
		11.46	11.6667	11.46	11.6667	11.46	18.3333	11.46	16.6667	11.46	20
		11.48	15	11.48	11.6667	11.48	18.3333	11.48	25	11.48	11.6667
		11.5	13.3333	11.5	6.66667	11.5	18.3333	11.5	13.3333	11.5	13.3333
		11.52	21.6667	11.52	21.6667	11.52	18.3333	11.52	10	11.52	15
		11.54	16.6667	11.54	10	11.54	18.3333	11.54	16.6667	11.54	15
		11.56	21.6667	11.56	28.3333	11.56	20	11.56	6.66667	11.56	13.3333
		11.58	10	11.58	11.6667	11.58	11.6667	11.58	15	11.58	25
		11.6	11.6667	11.6	15	11.6	13.3333	11.6	11.6667	11.6	10
		11.62	11.6667	11.62	18.3333	11.62	16.6667	11.62	8.33333	11.62	23.3333
		11.64	25	11.64	18.3333	11.64	16.6667	11.64	11.6667	11.64	23.3333
		11.66	8.33333	11.66	13.3333	11.66	23.3333	11.66	20	11.66	16.6667
		11.68	21.6667	11.68	8.33333	11.68	21.6667	11.68	15	11.68	11.6667
		11.7	15	11.7	18.3333	11.7	15	11.7	15	11.7	25
		11.72	11.6667	11.72	18.3333	11.72	21.6667	11.72	15	11.72	13.3333
		11.74	13.3333	11.74	15	11.74	20	11.74	11.6667	11.74	13.3333
		11.76	18.3333	11.76	13.3333	11.76	30	11.76	16.6667	11.76	10
		11.78	18.3333	11.78	8.33333	11.78	16.6667	11.78	8.33333	11.78	11.6667
		11.8	16.6667	11.8	18.3333	11.8	13.3333	11.8	15	11.8	11.6667
		11.82	21.6667	11.82	16.6667	11.82	15	11.82	20	11.82	13.3333
		11.84	15	11.84	18.3333	11.84	11.6667	11.84	10	11.84	8.33333
		11.86	16.6667	11.86	16.6667	11.86	15	11.86	11.6667	11.86	13.3333
		11.88	18.3333	11.88	18.3333	11.88	23.3333	11.88	15	11.88	11.6667
		11.9	16.6667	11.9	11.6667	11.9	18.3333	11.9	16.6667	11.9	16.6667
		11.92	11.6667	11.92	15	11.92	18.3333	11.92	13.3333	11.92	20
		11.94	15	11.94	15	11.94	11.6667	11.94	21.6667	11.94	15
		11.96	15	11.96	10	11.96	18.3333	11.96	13.3333	11.96	13.3333
		11.98	15	11.98	13.3333	11.98	20	11.98	8.33333	11.98	15
		12	6.66667	12	13.3333	12	15	12	28.3333	12	20
		12.02	18.3333	12.02	18.3333	12.02	16.6667	12.02	11.6667	12.02	16.6667
		12.04	8.33333	12.04	16.6667	12.04	15	12.04	18.3333	12.04	21.6667
		12.06	18.3333	12.06	16.6667	12.06	15	12.06	18.3333	12.06	18.3333
		12.08	23.3333	12.08	8.33333	12.08	15	12.08	15	12.08	15
		12.1	13.3333	12.1	15	12.1	28.3333	12.1	16.6667	12.1	13.3333
		12.12	6.66667	12.12	21.6667	12.12	15	12.12	8.33333	12.12	11.6667
		12.14	13.3333	12.14	16.6667	12.14	11.6667	12.14	13.3333	12.14	11.6667
		12.16	10	12.16	8.33333	12.16	8.33333	12.16	21.6667	12.16	8.33333
		12.18	10	12.18	10	12.18	20	12.18	20	12.18	15
		12.2	15	12.2	5	12.2	15	12.2	23.3333	12.2	26.6667
		12.22	10	12.22	15	12.22	16.6667	12.22	10	12.22	11.6667
		12.24	28.3333	12.24	11.6667	12.24	18.3333	12.24	18.3333	12.24	13.3333
		12.26	15	12.26	21.6667	12.26	25	12.26	13.3333	12.26	10
		12.28	13.3333	12.28	11.6667	12.28	15	12.28	15	12.28	13.3333
		12.3	11.6667	12.3	6.66667	12.3	8.33333	12.3	25	12.3	10
		12.32	15	12.32	20	12.32	11.6667	12.32	15	12.32	20
		12.34	16.6667	12.34	8.33333	12.34	10	12.34	23.3333	12.34	10
		12.36	11.6667	12.36	13.3333	12.36	18.3333	12.36	15	12.36	8.33333
		12.38	23.3333	12.38	11.6667	12.38	18.3333	12.38	15	12.38	18.3333
		12.4	10	12.4	15	12.4	20	12.4	8.33333	12.4	6.66667
		12.42	18.3333	12.42	11.6667	12.42	18.3333	12.42	6.66667	12.42	10
		12.44	8.33333	12.44	8.33333	12.44	8.33333	12.44	13.3333	12.44	11.6667
		12.46	13.3333	12.46	8.33333	12.46	28.3333	12.46	28.3333	12.46	15
		12.48	15	12.48	11.6667	12.48	18.3333	12.48	16.6667	12.48	13.3333
		12.5	13.3333	12.5	21.6667	12.5	11.6667	12.5	13.3333	12.5	15
		12.52	15	12.52	18.3333	12.52	15	12.52	18.3333	12.52	23.3333
		12.54	11.6667	12.54	13.3333	12.54	8.33333	12.54	20	12.54	23.3333
		12.56	10	12.56	20	12.56	10	12.56	8.33333	12.56	15
		12.58	11.6667	12.58	18.3333	12.58	11.6667	12.58	10	12.58	13.3333
		12.6	15	12.6	18.3333	12.6	11.6667	12.6	18.3333	12.6	15
		12.62	10	12.62	18.3333	12.62	16.6667	12.62	13.3333	12.62	15
		12.64	21.6667	12.64	13.3333	12.64	16.6667	12.64	13.3333	12.64	8.33333
		12.66	15	12.66	18.3333	12.66	10	12.66	18.3333	12.66	16.6667
		12.68	23.3333	12.68	16.6667	12.68	8.33333	12.68	10	12.68	15
		12.7	6.66667	12.7	6.66667	12.7	5	12.7	13.3333	12.7	13.3333
		12.72	23.3333	12.72	15	12.72	10	12.72	10	12.72	15
		12.74	11.6667	12.74	13.3333	12.74	15	12.74	11.6667	12.74	11.6667
		12.76	11.6667	12.76	11.6667	12.76	10	12.76	30	12.76	18.3333
		12.78	11.6667	12.78	20	12.78	13.3333	12.78	20	12.78	18.3333
		12.8	11.6667	12.8	20	12.8	11.6667	12.8	11.6667	12.8	8.33333
		12.82	15	12.82	16.6667	12.82	13.3333	12.82	10	12.82	18.3333
		12.84	18.3333	12.84	10	12.84	11.6667	12.84	15	12.84	10
		12.86	11.6667	12.86	23.3333	12.86	16.6667	12.86	13.3333	12.86	20
		12.88	21.6667	12.88	21.6667	12.88	16.6667	12.88	18.3333	12.88	15
		12.9	11.6667	12.9	18.3333	12.9	16.6667	12.9	21.6667	12.9	20
		12.92	8.33333	12.92	26.6667	12.92	16.6667	12.92	20	12.92	20
		12.94	8.33333	12.94	21.6667	12.94	25	12.94	16.6667	12.94	10
		12.96	16.6667	12.96	15	12.96	8.33333	12.96	16.6667	12.96	6.66667
		12.98	11.6667	12.98	23.3333	12.98	16.6667	12.98	16.6667	12.98	16.6667
		13	26.6667	13	15	13	25	13	16.6667	13	15
		13.02	18.3333	13.02	18.3333	13.02	15	13.02	16.6667	13.02	11.6667
		13.04	16.6667	13.04	10	13.04	15	13.04	20	13.04	6.66667
		13.06	16.6667	13.06	18.3333	13.06	10	13.06	13.3333	13.06	20
		13.08	13.3333	13.08	21.6667	13.08	20	13.08	13.3333	13.08	15
		13.1	30	13.1	18.3333	13.1	13.3333	13.1	23.3333	13.1	13.3333
		13.12	20	13.12	21.6667	13.12	13.3333	13.12	13.3333	13.12	18.3333
		13.14	11.6667	13.14	15	13.14	15	13.14	20	13.14	11.6667
		13.16	28.3333	13.16	21.6667	13.16	13.3333	13.16	10	13.16	13.3333
		13.18	13.3333	13.18	16.6667	13.18	13.3333	13.18	11.6667	13.18	21.6667
		13.2	13.3333	13.2	21.6667	13.2	10	13.2	16.6667	13.2	18.3333
		13.22	13.3333	13.22	3.33333	13.22	20	13.22	26.6667	13.22	21.6667
		13.24	33.3333	13.24	15	13.24	10	13.24	13.3333	13.24	18.3333
		13.26	16.6667	13.26	13.3333	13.26	13.3333	13.26	20	13.26	20
		13.28	16.6667	13.28	25	13.28	16.6667	13.28	25	13.28	18.3333
		13.3	28.3333	13.3	18.3333	13.3	13.3333	13.3	20	13.3	18.3333
		13.32	15	13.32	11.6667	13.32	21.6667	13.32	5	13.32	8.33333
		13.34	13.3333	13.34	21.6667	13.34	16.6667	13.34	21.6667	13.34	16.6667
		13.36	23.3333	13.36	20	13.36	8.33333	13.36	18.3333	13.36	13.3333
		13.38	18.3333	13.38	18.3333	13.38	18.3333	13.38	8.33333	13.38	11.6667
		13.4	18.3333	13.4	16.6667	13.4	20	13.4	13.3333	13.4	15
		13.42	18.3333	13.42	15	13.42	8.33333	13.42	13.3333	13.42	23.3333
		13.44	10	13.44	18.3333	13.44	15	13.44	16.6667	13.44	16.6667
		13.46	18.3333	13.46	23.3333	13.46	18.3333	13.46	16.6667	13.46	16.6667
		13.48	21.6667	13.48	26.6667	13.48	21.6667	13.48	13.3333	13.48	15
		13.5	16.6667	13.5	13.3333	13.5	28.3333	13.5	30	13.5	8.33333
		13.52	11.6667	13.52	13.3333	13.52	15	13.52	11.6667	13.52	11.6667
		13.54	15	13.54	11.6667	13.54	10	13.54	15	13.54	11.6667
		13.56	13.3333	13.56	15	13.56	18.3333	13.56	16.6667	13.56	18.3333
		13.58	13.3333	13.58	11.6667	13.58	10	13.58	20	13.58	21.6667
		13.6	15	13.6	23.3333	13.6	16.6667	13.6	18.3333	13.6	10
		13.62	8.33333	13.62	8.33333	13.62	20	13.62	10	13.62	10
		13.64	21.6667	13.64	15	13.64	16.6667	13.64	16.6667	13.64	8.33333
		13.66	13.3333	13.66	10	13.66	10	13.66	15	13.66	18.3333
		13.68	10	13.68	13.3333	13.68	8.33333	13.68	8.33333	13.68	13.3333
		13.7	6.66667	13.7	13.3333	13.7	13.3333	13.7	15	13.7	13.3333
		13.72	13.3333	13.72	10	13.72	13.3333	13.72	16.6667	13.72	20
		13.74	18.3333	13.74	8.33333	13.74	15	13.74	10	13.74	11.6667
		13.76	13.3333	13.76	11.6667	13.76	31.6667	13.76	16.6667	13.76	8.33333
		13.78	13.3333	13.78	20	13.78	13.3333	13.78	10	13.78	11.6667
		13.8	11.6667	13.8	10	13.8	8.33333	13.8	13.3333	13.8	13.3333
		13.82	13.3333	13.82	13.3333	13.82	15	13.82	13.3333	13.82	10
		13.84	16.6667	13.84	11.6667	13.84	6.66667	13.84	15	13.84	20
		13.86	20	13.86	5	13.86	16.6667	13.86	13.3333	13.86	13.3333
		13.88	10	13.88	6.66667	13.88	18.3333	13.88	15	13.88	20
		13.9	23.3333	13.9	20	13.9	23.3333	13.9	8.33333	13.9	16.6667
		13.92	13.3333	13.92	16.6667	13.92	8.33333	13.92	15	13.92	11.6667
		13.94	15	13.94	25	13.94	5	13.94	16.6667	13.94	28.3333
		13.96	3.33333	13.96	18.3333	13.96	10	13.96	10	13.96	18.3333
		13.98	20	13.98	13.3333	13.98	16.6667	13.98	8.33333	13.98	16.6667
		14	16.6667	14	21.6667	14	21.6667	14	13.3333	14	16.6667
		14.02	20	14.02	21.6667	14.02	18.3333	14.02	21.6667	14.02	18.3333
		14.04	13.3333	14.04	20	14.04	11.6667	14.04	6.66667	14.04	18.3333
		14.06	31.6667	14.06	21.6667	14.06	15	14.06	23.3333	14.06	23.3333
		14.08	21.6667	14.08	13.3333	14.08	21.6667	14.08	16.6667	14.08	18.3333
		14.1	10	14.1	13.3333	14.1	18.3333	14.1	15	14.1	20
		14.12	10	14.12	21.6667	14.12	23.3333	14.12	8.33333	14.12	13.3333
		14.14	15	14.14	20	14.14	21.6667	14.14	26.6667	14.14	13.3333
		14.16	18.3333	14.16	18.3333	14.16	8.33333	14.16	8.33333	14.16	15
		14.18	10	14.18	13.3333	14.18	13.3333	14.18	10	14.18	16.6667
		14.2	20	14.2	28.3333	14.2	23.3333	14.2	16.6667	14.2	21.6667
		14.22	16.6667	14.22	26.6667	14.22	13.3333	14.22	15	14.22	8.33333
		14.24	25	14.24	20	14.24	3.33333	14.24	15	14.24	18.3333
		14.26	18.3333	14.26	8.33333	14.26	13.3333	14.26	18.3333	14.26	20
		14.28	21.6667	14.28	15	14.28	20	14.28	6.66667	14.28	16.6667
		14.3	11.6667	14.3	11.6667	14.3	16.6667	14.3	21.6667	14.3	11.6667
		14.32	20	14.32	20	14.32	13.3333	14.32	15	14.32	10
		14.34	11.6667	14.34	16.6667	14.34	23.3333	14.34	11.6667	14.34	20
		14.36	23.3333	14.36	16.6667	14.36	18.3333	14.36	18.3333	14.36	20
		14.38	23.3333	14.38	11.6667	14.38	15	14.38	13.3333	14.38	15
		14.4	15	14.4	15	14.4	11.6667	14.4	10	14.4	15
		14.42	18.3333	14.42	10	14.42	16.6667	14.42	21.6667	14.42	25
		14.44	16.6667	14.44	16.6667	14.44	8.33333	14.44	13.3333	14.44	10
		14.46	8.33333	14.46	16.6667	14.46	15	14.46	13.3333	14.46	10
		14.48	15	14.48	10	14.48	11.6667	14.48	10	14.48	18.3333
		14.5	11.6667	14.5	15	14.5	13.3333	14.5	18.3333	14.5	15
		14.52	23.3333	14.52	16.6667	14.52	16.6667	14.52	16.6667	14.52	16.6667
		14.54	13.3333	14.54	21.6667	14.54	15	14.54	13.3333	14.54	16.6667
		14.56	11.6667	14.56	21.6667	14.56	10	14.56	20	14.56	20
		14.58	13.3333	14.58	13.3333	14.58	13.3333	14.58	15	14.58	18.3333
		14.6	10	14.6	10	14.6	10	14.6	18.3333	14.6	10
		14.62	16.6667	14.62	16.6667	14.62	16.6667	14.62	16.6667	14.62	20
		14.64	23.3333	14.64	13.3333	14.64	18.3333	14.64	13.3333	14.64	8.33333
		14.66	13.3333	14.66	10	14.66	11.6667	14.66	15	14.66	16.6667
		14.68	8.33333	14.68	15	14.68	23.3333	14.68	21.6667	14.68	16.6667
		14.7	16.6667	14.7	20	14.7	6.66667	14.7	16.6667	14.7	18.3333
		14.72	16.6667	14.72	16.6667	14.72	16.6667	14.72	11.6667	14.72	6.66667
		14.74	8.33333	14.74	5	14.74	13.3333	14.74	16.6667	14.74	21.6667
		14.76	23.3333	14.76	21.6667	14.76	23.3333	14.76	20	14.76	13.3333
		14.78	11.6667	14.78	28.3333	14.78	16.6667	14.78	23.3333	14.78	23.3333
		14.8	16.6667	14.8	11.6667	14.8	13.3333	14.8	15	14.8	18.3333
		14.82	6.66667	14.82	15	14.82	21.6667	14.82	15	14.82	15
		14.84	13.3333	14.84	11.6667	14.84	20	14.84	18.3333	14.84	10
		14.86	11.6667	14.86	16.6667	14.86	16.6667	14.86	16.6667	14.86	6.66667
		14.88	20	14.88	21.6667	14.88	10	14.88	16.6667	14.88	18.3333
		14.9	25	14.9	10	14.9	13.3333	14.9	13.3333	14.9	10
		14.92	11.6667	14.92	13.3333	14.92	10	14.92	21.6667	14.92	23.3333
		14.94	10	14.94	20	14.94	13.3333	14.94	8.33333	14.94	8.33333
		14.96	13.3333	14.96	6.66667	14.96	13.3333	14.96	11.6667	14.96	11.6667
		14.98	5	14.98	23.3333	14.98	13.3333	14.98	16.6667	14.98	21.6667
		15	10	15	10	15	8.33333	15	10	15	16.6667
		15.02	5	15.02	8.33333	15.02	13.3333	15.02	20	15.02	21.6667
		15.04	16.6667	15.04	18.3333	15.04	18.3333	15.04	20	15.04	15
		15.06	10	15.06	13.3333	15.06	18.3333	15.06	13.3333	15.06	23.3333
		15.08	8.33333	15.08	10	15.08	11.6667	15.08	6.66667	15.08	13.3333
		15.1	10	15.1	8.33333	15.1	11.6667	15.1	20	15.1	16.6667
		15.12	15	15.12	23.3333	15.12	26.6667	15.12	18.3333	15.12	15
		15.14	20	15.14	15	15.14	8.33333	15.14	18.3333	15.14	18.3333
		15.16	13.3333	15.16	11.6667	15.16	15	15.16	25	15.16	16.6667
		15.18	11.6667	15.18	10	15.18	13.3333	15.18	18.3333	15.18	16.6667
		15.2	15	15.2	15	15.2	15	15.2	11.6667	15.2	8.33333
		15.22	33.3333	15.22	15	15.22	25	15.22	18.3333	15.22	16.6667
		15.24	10	15.24	6.66667	15.24	11.6667	15.24	10	15.24	8.33333
		15.26	15	15.26	13.3333	15.26	15	15.26	16.6667	15.26	13.3333
		15.28	15	15.28	16.6667	15.28	18.3333	15.28	15	15.28	20
		15.3	10	15.3	21.6667	15.3	10	15.3	15	15.3	11.6667
		15.32	23.3333	15.32	11.6667	15.32	15	15.32	11.6667	15.32	13.3333
		15.34	16.6667	15.34	13.3333	15.34	15	15.34	16.6667	15.34	13.3333
		15.36	18.3333	15.36	11.6667	15.36	13.3333	15.36	18.3333	15.36	16.6667
		15.38	13.3333	15.38	20	15.38	10	15.38	16.6667	15.38	13.3333
		15.4	13.3333	15.4	13.3333	15.4	26.6667	15.4	13.3333	15.4	16.6667
		15.42	11.6667	15.42	11.6667	15.42	13.3333	15.42	11.6667	15.42	10
		15.44	13.3333	15.44	15	15.44	15	15.44	13.3333	15.44	13.3333
		15.46	10	15.46	13.3333	15.46	1.66667	15.46	10	15.46	10
		15.48	25	15.48	16.6667	15.48	8.33333	15.48	16.6667	15.48	13.3333
		15.5	16.6667	15.5	15	15.5	21.6667	15.5	10	15.5	15
		15.52	21.6667	15.52	15	15.52	20	15.52	13.3333	15.52	21.6667
		15.54	23.3333	15.54	18.3333	15.54	16.6667	15.54	20	15.54	18.3333
		15.56	11.6667	15.56	21.6667	15.56	20	15.56	15	15.56	16.6667
		15.58	18.3333	15.58	11.6667	15.58	23.3333	15.58	18.3333	15.58	13.3333
		15.6	18.3333	15.6	15	15.6	10	15.6	23.3333	15.6	11.6667
		15.62	15	15.62	15	15.62	16.6667	15.62	10	15.62	16.6667
		15.64	18.3333	15.64	10	15.64	26.6667	15.64	15	15.64	16.6667
		15.66	10	15.66	16.6667	15.66	28.3333	15.66	18.3333	15.66	18.3333
		15.68	13.3333	15.68	15	15.68	18.3333	15.68	16.6667	15.68	16.6667
		15.7	8.33333	15.7	18.3333	15.7	15	15.7	23.3333	15.7	11.6667
		15.72	16.6667	15.72	18.3333	15.72	13.3333	15.72	21.6667	15.72	20
		15.74	5	15.74	11.6667	15.74	13.3333	15.74	20	15.74	18.3333
		15.76	13.3333	15.76	11.6667	15.76	13.3333	15.76	18.3333	15.76	11.6667
		15.78	13.3333	15.78	15	15.78	25	15.78	15	15.78	15
		15.8	15	15.8	18.3333	15.8	16.6667	15.8	20	15.8	15
		15.82	8.33333	15.82	15	15.82	18.3333	15.82	18.3333	15.82	10
		15.84	18.3333	15.84	13.3333	15.84	25	15.84	15	15.84	25
		15.86	11.6667	15.86	15	15.86	30	15.86	13.3333	15.86	11.6667
		15.88	16.6667	15.88	13.3333	15.88	16.6667	15.88	15	15.88	8.33333
		15.9	8.33333	15.9	8.33333	15.9	15	15.9	16.6667	15.9	13.3333
		15.92	20	15.92	18.3333	15.92	23.3333	15.92	15	15.92	16.6667
		15.94	26.6667	15.94	10	15.94	6.66667	15.94	16.6667	15.94	20
		15.96	21.6667	15.96	25	15.96	18.3333	15.96	13.3333	15.96	11.6667
		15.98	21.6667	15.98	15	15.98	28.3333	15.98	18.3333	15.98	13.3333
		16	16.6667	16	23.3333	16	16.6667	16	16.6667	16	18.3333
		16.02	21.6667	16.02	20	16.02	8.33333	16.02	13.3333	16.02	5
		16.04	15	16.04	10	16.04	10	16.04	21.6667	16.04	10
		16.06	15	16.06	16.6667	16.06	18.3333	16.06	23.3333	16.06	10
		16.08	15	16.08	23.3333	16.08	15	16.08	10	16.08	8.33333
		16.1	11.6667	16.1	16.6667	16.1	11.6667	16.1	20	16.1	18.3333
		16.12	11.6667	16.12	16.6667	16.12	16.6667	16.12	11.6667	16.12	18.3333
		16.14	11.6667	16.14	13.3333	16.14	25	16.14	21.6667	16.14	13.3333
		16.16	16.6667	16.16	16.6667	16.16	13.3333	16.16	10	16.16	18.3333
		16.18	20	16.18	10	16.18	16.6667	16.18	10	16.18	8.33333
		16.2	18.3333	16.2	13.3333	16.2	18.3333	16.2	18.3333	16.2	10
		16.22	11.6667	16.22	6.66667	16.22	10	16.22	20	16.22	15
		16.24	8.33333	16.24	21.6667	16.24	6.66667	16.24	15	16.24	20
		16.26	15	16.26	18.3333	16.26	16.6667	16.26	10	16.26	6.66667
		16.28	25	16.28	15	16.28	20	16.28	10	16.28	16.6667
		16.3	15	16.3	11.6667	16.3	13.3333	16.3	21.6667	16.3	16.6667
		16.32	10	16.32	16.6667	16.32	10	16.32	13.3333	16.32	18.3333
		16.34	15	16.34	15	16.34	15	16.34	8.33333	16.34	15
		16.36	8.33333	16.36	11.6667	16.36	16.6667	16.36	13.3333	16.36	18.3333
		16.38	15	16.38	13.3333	16.38	20	16.38	8.33333	16.38	13.3333
		16.4	13.3333	16.4	10	16.4	16.6667	16.4	6.66667	16.4	6.66667
		16.42	10	16.42	21.6667	16.42	6.66667	16.42	3.33333	16.42	21.6667
		16.44	13.3333	16.44	20	16.44	13.3333	16.44	8.33333	16.44	11.6667
		16.46	13.3333	16.46	11.6667	16.46	23.3333	16.46	20	16.46	18.3333
		16.48	10	16.48	11.6667	16.48	13.3333	16.48	13.3333	16.48	18.3333
		16.5	13.3333	16.5	16.6667	16.5	11.6667	16.5	16.6667	16.5	10
		16.52	11.6667	16.52	18.3333	16.52	8.33333	16.52	11.6667	16.52	16.6667
		16.54	15	16.54	18.3333	16.54	11.6667	16.54	16.6667	16.54	16.6667
		16.56	6.66667	16.56	15	16.56	16.6667	16.56	16.6667	16.56	23.3333
		16.58	15	16.58	13.3333	16.58	13.3333	16.58	20	16.58	20
		16.6	15	16.6	11.6667	16.6	10	16.6	20	16.6	15
		16.62	16.6667	16.62	16.6667	16.62	20	16.62	10	16.62	11.6667
		16.64	15	16.64	25	16.64	11.6667	16.64	13.3333	16.64	15
		16.66	13.3333	16.66	3.33333	16.66	10	16.66	21.6667	16.66	13.3333
		16.68	11.6667	16.68	11.6667	16.68	8.33333	16.68	18.3333	16.68	15
		16.7	16.6667	16.7	18.3333	16.7	13.3333	16.7	15	16.7	15
		16.72	18.3333	16.72	23.3333	16.72	18.3333	16.72	23.3333	16.72	10
		16.74	5	16.74	16.6667	16.74	13.3333	16.74	21.6667	16.74	13.3333
		16.76	23.3333	16.76	13.3333	16.76	8.33333	16.76	8.33333	16.76	18.3333
		16.78	21.6667	16.78	10	16.78	13.3333	16.78	10	16.78	8.33333
		16.8	18.3333	16.8	20	16.8	26.6667	16.8	15	16.8	13.3333
		16.82	21.6667	16.82	18.3333	16.82	13.3333	16.82	21.6667	16.82	10
		16.84	10	16.84	23.3333	16.84	18.3333	16.84	13.3333	16.84	16.6667
		16.86	20	16.86	8.33333	16.86	13.3333	16.86	10	16.86	10
		16.88	28.3333	16.88	21.6667	16.88	26.6667	16.88	21.6667	16.88	8.33333
		16.9	15	16.9	11.6667	16.9	21.6667	16.9	16.6667	16.9	6.66667
		16.92	20	16.92	5	16.92	16.6667	16.92	21.6667	16.92	20
		16.94	26.6667	16.94	13.3333	16.94	26.6667	16.94	16.6667	16.94	20
		16.96	15	16.96	21.6667	16.96	15	16.96	11.6667	16.96	8.33333
		16.98	11.6667	16.98	13.3333	16.98	13.3333	16.98	15	16.98	13.3333
		17	16.6667	17	18.3333	17	15	17	15	17	16.6667
		17.02	18.3333	17.02	13.3333	17.02	8.33333	17.02	13.3333	17.02	10
		17.04	16.6667	17.04	15	17.04	10	17.04	13.3333	17.04	18.3333
		17.06	10	17.06	15	17.06	15	17.06	23.3333	17.06	11.6667
		17.08	20	17.08	20	17.08	11.6667	17.08	16.6667	17.08	15
		17.1	6.66667	17.1	11.6667	17.1	20	17.1	15	17.1	13.3333
		17.12	13.3333	17.12	15	17.12	11.6667	17.12	18.3333	17.12	16.6667
		17.14	20	17.14	20	17.14	15	17.14	18.3333	17.14	10
		17.16	8.33333	17.16	13.3333	17.16	23.3333	17.16	15	17.16	21.6667
		17.18	13.3333	17.18	23.3333	17.18	6.66667	17.18	15	17.18	23.3333
		17.2	20	17.2	16.6667	17.2	13.3333	17.2	10	17.2	15
		17.22	15	17.22	18.3333	17.22	13.3333	17.22	8.33333	17.22	18.3333
		17.24	8.33333	17.24	10	17.24	11.6667	17.24	10	17.24	15
		17.26	13.3333	17.26	10	17.26	23.3333	17.26	16.6667	17.26	18.3333
		17.28	11.6667	17.28	15	17.28	16.6667	17.28	16.6667	17.28	8.33333
		17.3	6.66667	17.3	6.66667	17.3	15	17.3	8.33333	17.3	11.6667
		17.32	11.6667	17.32	13.3333	17.32	11.6667	17.32	10	17.32	13.3333
		17.34	11.6667	17.34	5	17.34	16.6667	17.34	11.6667	17.34	18.3333
		17.36	8.33333	17.36	10	17.36	18.3333	17.36	6.66667	17.36	15
		17.38	15	17.38	16.6667	17.38	13.3333	17.38	8.33333	17.38	8.33333
		17.4	13.3333	17.4	16.6667	17.4	15	17.4	18.3333	17.4	18.3333
		17.42	15	17.42	13.3333	17.42	8.33333	17.42	15	17.42	10
		17.44	10	17.44	8.33333	17.44	15	17.44	11.6667	17.44	13.3333
		17.46	11.6667	17.46	10	17.46	15	17.46	15	17.46	20
		17.48	18.3333	17.48	21.6667	17.48	13.3333	17.48	13.3333	17.48	15
		17.5	16.6667	17.5	11.6667	17.5	8.33333	17.5	16.6667	17.5	11.6667
		17.52	18.3333	17.52	16.6667	17.52	13.3333	17.52	20	17.52	11.6667
		17.54	21.6667	17.54	10	17.54	5	17.54	10	17.54	13.3333
		17.56	15	17.56	13.3333	17.56	20	17.56	16.6667	17.56	18.3333
		17.58	8.33333	17.58	16.6667	17.58	11.6667	17.58	10	17.58	13.3333
		17.6	23.3333	17.6	8.33333	17.6	5	17.6	16.6667	17.6	11.6667
		17.62	18.3333	17.62	10	17.62	11.6667	17.62	21.6667	17.62	10
		17.64	21.6667	17.64	16.6667	17.64	20	17.64	16.6667	17.64	20
		17.66	11.6667	17.66	16.6667	17.66	18.3333	17.66	26.6667	17.66	28.3333
		17.68	25	17.68	13.3333	17.68	18.3333	17.68	26.6667	17.68	13.3333
		17.7	13.3333	17.7	20	17.7	16.6667	17.7	13.3333	17.7	6.66667
		17.72	16.6667	17.72	10	17.72	21.6667	17.72	6.66667	17.72	16.6667
		17.74	15	17.74	18.3333	17.74	13.3333	17.74	13.3333	17.74	15
		17.76	21.6667	17.76	16.6667	17.76	20	17.76	15	17.76	11.6667
		17.78	20	17.78	10	17.78	15	17.78	16.6667	17.78	13.3333
		17.8	20	17.8	13.3333	17.8	18.3333	17.8	8.33333	17.8	20
		17.82	23.3333	17.82	16.6667	17.82	15	17.82	15	17.82	11.6667
		17.84	13.3333	17.84	18.3333	17.84	10	17.84	13.3333	17.84	15
		17.86	13.3333	17.86	20	17.86	18.3333	17.86	11.6667	17.86	18.3333
		17.88	16.6667	17.88	18.3333	17.88	15	17.88	13.3333	17.88	10
		17.9	26.6667	17.9	23.3333	17.9	11.6667	17.9	16.6667	17.9	11.6667
		17.92	13.3333	17.92	16.6667	17.92	13.3333	17.92	11.6667	17.92	13.3333
		17.94	18.3333	17.94	13.3333	17.94	30	17.94	10	17.94	8.33333
		17.96	15	17.96	6.66667	17.96	23.3333	17.96	20	17.96	20
		17.98	18.3333	17.98	13.3333	17.98	18.3333	17.98	18.3333	17.98	20
		18	16.6667	18	10	18	11.6667	18	28.3333	18	8.33333
		18.02	8.33333	18.02	10	18.02	11.6667	18.02	15	18.02	15
		18.04	1.66667	18.04	23.3333	18.04	8.33333	18.04	11.6667	18.04	11.6667
		18.06	26.6667	18.06	20	18.06	20	18.06	16.6667	18.06	13.3333
		18.08	11.6667	18.08	6.66667	18.08	10	18.08	15	18.08	23.3333
		18.1	20	18.1	6.66667	18.1	26.6667	18.1	16.6667	18.1	8.33333
		18.12	16.6667	18.12	16.6667	18.12	20	18.12	15	18.12	8.33333
		18.14	11.6667	18.14	11.6667	18.14	11.6667	18.14	6.66667	18.14	5
		18.16	10	18.16	8.33333	18.16	8.33333	18.16	18.3333	18.16	11.6667
		18.18	13.3333	18.18	13.3333	18.18	13.3333	18.18	11.6667	18.18	10
		18.2	5	18.2	8.33333	18.2	11.6667	18.2	11.6667	18.2	25
		18.22	11.6667	18.22	6.66667	18.22	13.3333	18.22	11.6667	18.22	8.33333
		18.24	25	18.24	8.33333	18.24	8.33333	18.24	20	18.24	13.3333
		18.26	15	18.26	18.3333	18.26	5	18.26	11.6667	18.26	18.3333
		18.28	13.3333	18.28	21.6667	18.28	8.33333	18.28	5	18.28	18.3333
		18.3	15	18.3	20	18.3	11.6667	18.3	16.6667	18.3	13.3333
		18.32	3.33333	18.32	26.6667	18.32	18.3333	18.32	8.33333	18.32	8.33333
		18.34	20	18.34	16.6667	18.34	11.6667	18.34	13.3333	18.34	13.3333
		18.36	18.3333	18.36	8.33333	18.36	18.3333	18.36	21.6667	18.36	15
		18.38	23.3333	18.38	6.66667	18.38	10	18.38	13.3333	18.38	13.3333
		18.4	11.6667	18.4	13.3333	18.4	15	18.4	20	18.4	10
		18.42	15	18.42	13.3333	18.42	15	18.42	3.33333	18.42	15
		18.44	8.33333	18.44	21.6667	18.44	20	18.44	18.3333	18.44	13.3333
		18.46	13.3333	18.46	10	18.46	21.6667	18.46	18.3333	18.46	11.6667
		18.48	10	18.48	13.3333	18.48	8.33333	18.48	16.6667	18.48	18.3333
		18.5	10	18.5	26.6667	18.5	10	18.5	16.6667	18.5	13.3333
		18.52	21.6667	18.52	18.3333	18.52	16.6667	18.52	15	18.52	13.3333
		18.54	13.3333	18.54	16.6667	18.54	11.6667	18.54	15	18.54	18.3333
		18.56	20	18.56	23.3333	18.56	11.6667	18.56	5	18.56	8.33333
		18.58	23.3333	18.58	11.6667	18.58	13.3333	18.58	11.6667	18.58	6.66667
		18.6	18.3333	18.6	20	18.6	16.6667	18.6	11.6667	18.6	18.3333
		18.62	10	18.62	15	18.62	13.3333	18.62	13.3333	18.62	8.33333
		18.64	23.3333	18.64	15	18.64	10	18.64	15	18.64	8.33333
		18.66	20	18.66	6.66667	18.66	6.66667	18.66	15	18.66	13.3333
		18.68	20	18.68	11.6667	18.68	23.3333	18.68	11.6667	18.68	5
		18.7	10	18.7	13.3333	18.7	10	18.7	18.3333	18.7	6.66667
		18.72	10	18.72	15	18.72	8.33333	18.72	16.6667	18.72	8.33333
		18.74	16.6667	18.74	20	18.74	11.6667	18.74	11.6667	18.74	10
		18.76	8.33333	18.76	21.6667	18.76	8.33333	18.76	11.6667	18.76	15
		18.78	15	18.78	11.6667	18.78	6.66667	18.78	16.6667	18.78	11.6667
		18.8	11.6667	18.8	21.6667	18.8	11.6667	18.8	8.33333	18.8	21.6667
		18.82	13.3333	18.82	18.3333	18.82	10	18.82	8.33333	18.82	23.3333
		18.84	20	18.84	5	18.84	10	18.84	11.6667	18.84	16.6667
		18.86	18.3333	18.86	18.3333	18.86	16.6667	18.86	10	18.86	18.3333
		18.88	16.6667	18.88	11.6667	18.88	13.3333	18.88	31.6667	18.88	11.6667
		18.9	20	18.9	15	18.9	16.6667	18.9	16.6667	18.9	10
		18.92	18.3333	18.92	18.3333	18.92	6.66667	18.92	18.3333	18.92	13.3333
		18.94	8.33333	18.94	10	18.94	10	18.94	11.6667	18.94	15
		18.96	11.6667	18.96	10	18.96	8.33333	18.96	16.6667	18.96	11.6667
		18.98	8.33333	18.98	15	18.98	10	18.98	10	18.98	16.6667
		19	13.3333	19	6.66667	19	11.6667	19	13.3333	19	15
		19.02	13.3333	19.02	8.33333	19.02	25	19.02	8.33333	19.02	16.6667
		19.04	11.6667	19.04	11.6667	19.04	15	19.04	6.66667	19.04	23.3333
		19.06	15	19.06	15	19.06	8.33333	19.06	11.6667	19.06	5
		19.08	20	19.08	11.6667	19.08	10	19.08	16.6667	19.08	23.3333
		19.1	16.6667	19.1	6.66667	19.1	20	19.1	15	19.1	13.3333
		19.12	13.3333	19.12	21.6667	19.12	18.3333	19.12	15	19.12	16.6667
		19.14	10	19.14	21.6667	19.14	16.6667	19.14	11.6667	19.14	11.6667
		19.16	16.6667	19.16	3.33333	19.16	6.66667	19.16	21.6667	19.16	21.6667
		19.18	16.6667	19.18	10	19.18	18.3333	19.18	15	19.18	18.3333
		19.2	13.3333	19.2	21.6667	19.2	13.3333	19.2	10	19.2	15
		19.22	11.6667	19.22	10	19.22	6.66667	19.22	15	19.22	18.3333
		19.24	13.3333	19.24	18.3333	19.24	15	19.24	10	19.24	18.3333
		19.26	10	19.26	18.3333	19.26	15	19.26	16.6667	19.26	16.6667
		19.28	11.6667	19.28	10	19.28	11.6667	19.28	18.3333	19.28	10
		19.3	13.3333	19.3	8.33333	19.3	11.6667	19.3	16.6667	19.3	18.3333
		19.32	16.6667	19.32	3.33333	19.32	20	19.32	16.6667	19.32	20
		19.34	15	19.34	21.6667	19.34	8.33333	19.34	10	19.34	8.33333
		19.36	8.33333	19.36	15	19.36	13.3333	19.36	13.3333	19.36	13.3333
		19.38	15	19.38	8.33333	19.38	18.3333	19.38	21.6667	19.38	8.33333
		19.4	8.33333	19.4	8.33333	19.4	11.6667	19.4	13.3333	19.4	13.3333
		19.42	15	19.42	13.3333	19.42	15	19.42	13.3333	19.42	15
		19.44	16.6667	19.44	3.33333	19.44	10	19.44	15	19.44	13.3333
		19.46	18.3333	19.46	13.3333	19.46	8.33333	19.46	13.3333	19.46	21.6667
		19.48	16.6667	19.48	20	19.48	11.6667	19.48	23.3333	19.48	13.3333
		19.5	11.6667	19.5	13.3333	19.5	8.33333	19.5	11.6667	19.5	25
		19.52	15	19.52	8.33333	19.52	5	19.52	18.3333	19.52	16.6667
		19.54	16.6667	19.54	20	19.54	8.33333	19.54	15	19.54	13.3333
		19.56	16.6667	19.56	13.3333	19.56	8.33333	19.56	5	19.56	8.33333
		19.58	18.3333	19.58	16.6667	19.58	6.66667	19.58	15	19.58	11.6667
		19.6	11.6667	19.6	18.3333	19.6	13.3333	19.6	11.6667	19.6	13.3333
		19.62	15	19.62	16.6667	19.62	18.3333	19.62	21.6667	19.62	13.3333
		19.64	16.6667	19.64	16.6667	19.64	6.66667	19.64	8.33333	19.64	11.6667
		19.66	10	19.66	11.6667	19.66	18.3333	19.66	18.3333	19.66	16.6667
		19.68	0	19.68	21.6667	19.68	30	19.68	20	19.68	15
		19.7	6.66667	19.7	16.6667	19.7	11.6667	19.7	13.3333	19.7	11.6667
		19.72	10	19.72	10	19.72	13.3333	19.72	18.3333	19.72	11.6667
		19.74	15	19.74	5	19.74	10	19.74	25	19.74	11.6667
		19.76	10	19.76	15	19.76	8.33333	19.76	10	19.76	21.6667
		19.78	15	19.78	18.3333	19.78	18.3333	19.78	11.6667	19.78	8.33333
		19.8	6.66667	19.8	11.6667	19.8	10	19.8	15	19.8	5
		19.82	13.3333	19.82	20	19.82	18.3333	19.82	15	19.82	5
		19.84	6.66667	19.84	11.6667	19.84	10	19.84	20	19.84	11.6667
		19.86	11.6667	19.86	10	19.86	15	19.86	10	19.86	8.33333
		19.88	10	19.88	8.33333	19.88	15	19.88	23.3333	19.88	6.66667
		19.9	15	19.9	6.66667	19.9	6.66667	19.9	18.3333	19.9	18.3333
		19.92	10	19.92	20	19.92	20	19.92	13.3333	19.92	18.3333
		19.94	10	19.94	10	19.94	13.3333	19.94	8.33333	19.94	15
		19.96	5	19.96	16.6667	19.96	5	19.96	11.6667	19.96	18.3333
		19.98	13.3333	19.98	13.3333	19.98	10	19.98	13.3333	19.98	6.66667
		20	6.66667	20	8.33333	20	18.3333	20	13.3333	20	11.6667
		20.02	15	20.02	11.6667	20.02	8.33333	20.02	13.3333	20.02	10
		20.04	10	20.04	10	20.04	10	20.04	23.3333	20.04	10
		20.06	15	20.06	3.33333	20.06	8.33333	20.06	5	20.06	11.6667
		20.08	10	20.08	8.33333	20.08	5	20.08	13.3333	20.08	13.3333
		20.1	20	20.1	16.6667	20.1	11.6667	20.1	15	20.1	8.33333
		20.12	11.6667	20.12	16.6667	20.12	23.3333	20.12	11.6667	20.12	15
		20.14	8.33333	20.14	11.6667	20.14	13.3333	20.14	10	20.14	6.66667
		20.16	5	20.16	13.3333	20.16	13.3333	20.16	16.6667	20.16	16.6667
		20.18	28.3333	20.18	11.6667	20.18	18.3333	20.18	8.33333	20.18	11.6667
		20.2	18.3333	20.2	5	20.2	15	20.2	11.6667	20.2	6.66667
		20.22	5	20.22	10	20.22	10	20.22	13.3333	20.22	11.6667
		20.24	6.66667	20.24	10	20.24	20	20.24	8.33333	20.24	3.33333
		20.26	10	20.26	20	20.26	10	20.26	15	20.26	6.66667
		20.28	13.3333	20.28	15	20.28	13.3333	20.28	11.6667	20.28	11.6667
		20.3	11.6667	20.3	16.6667	20.3	18.3333	20.3	11.6667	20.3	10
		20.32	25	20.32	13.3333	20.32	11.6667	20.32	10	20.32	6.66667
		20.34	15	20.34	8.33333	20.34	5	20.34	16.6667	20.34	15
		20.36	11.6667	20.36	6.66667	20.36	11.6667	20.36	20	20.36	5
		20.38	11.6667	20.38	16.6667	20.38	13.3333	20.38	11.6667	20.38	8.33333
		20.4	11.6667	20.4	11.6667	20.4	10	20.4	0	20.4	11.6667
		20.42	13.3333	20.42	15	20.42	11.6667	20.42	8.33333	20.42	5
		20.44	20	20.44	1.66667	20.44	13.3333	20.44	16.6667	20.44	11.6667
		20.46	8.33333	20.46	13.3333	20.46	11.6667	20.46	15	20.46	15
		20.48	3.33333	20.48	20	20.48	20	20.48	10	20.48	10
		20.5	11.6667	20.5	10	20.5	13.3333	20.5	15	20.5	8.33333
		20.52	11.6667	20.52	11.6667	20.52	8.33333	20.52	11.6667	20.52	13.3333
		20.54	3.33333	20.54	11.6667	20.54	11.6667	20.54	10	20.54	10
		20.56	15	20.56	13.3333	20.56	23.3333	20.56	5	20.56	10
		20.58	13.3333	20.58	6.66667	20.58	13.3333	20.58	13.3333	20.58	6.66667
		20.6	5	20.6	11.6667	20.6	18.3333	20.6	8.33333	20.6	1.66667
		20.62	18.3333	20.62	8.33333	20.62	21.6667	20.62	11.6667	20.62	13.3333
		20.64	16.6667	20.64	10	20.64	15	20.64	16.6667	20.64	8.33333
		20.66	8.33333	20.66	13.3333	20.66	15	20.66	5	20.66	5
		20.68	8.33333	20.68	11.6667	20.68	8.33333	20.68	13.3333	20.68	8.33333
		20.7	6.66667	20.7	16.6667	20.7	15	20.7	15	20.7	10
		20.72	13.3333	20.72	8.33333	20.72	15	20.72	25	20.72	15
		20.74	18.3333	20.74	8.33333	20.74	15	20.74	20	20.74	8.33333
		20.76	13.3333	20.76	13.3333	20.76	13.3333	20.76	11.6667	20.76	8.33333
		20.78	11.6667	20.78	11.6667	20.78	11.6667	20.78	20	20.78	10
		20.8	13.3333	20.8	10	20.8	16.6667	20.8	15	20.8	6.66667
		20.82	13.3333	20.82	10	20.82	10	20.82	15	20.82	13.3333
		20.84	8.33333	20.84	10	20.84	15	20.84	10	20.84	13.3333
		20.86	15	20.86	18.3333	20.86	18.3333	20.86	15	20.86	5
		20.88	16.6667	20.88	8.33333	20.88	6.66667	20.88	15	20.88	8.33333
		20.9	13.3333	20.9	18.3333	20.9	10	20.9	6.66667	20.9	10
		20.92	11.6667	20.92	10	20.92	6.66667	20.92	8.33333	20.92	8.33333
		20.94	13.3333	20.94	8.33333	20.94	13.3333	20.94	6.66667	20.94	13.3333
		20.96	10	20.96	16.6667	20.96	10	20.96	10	20.96	6.66667
		20.98	15	20.98	8.33333	20.98	11.6667	20.98	15	20.98	10
		21	8.33333	21	8.33333	21	11.6667	21	13.3333	21	10
		21.02	11.6667	21.02	6.66667	21.02	13.3333	21.02	11.6667	21.02	15
		21.04	6.66667	21.04	11.6667	21.04	15	21.04	10	21.04	6.66667
		21.06	11.6667	21.06	5	21.06	11.6667	21.06	5	21.06	3.33333
		21.08	18.3333	21.08	23.3333	21.08	8.33333	21.08	16.6667	21.08	13.3333
		21.1	10	21.1	11.6667	21.1	15	21.1	8.33333	21.1	18.3333
		21.12	8.33333	21.12	18.3333	21.12	15	21.12	13.3333	21.12	8.33333
		21.14	16.6667	21.14	5	21.14	6.66667	21.14	16.6667	21.14	8.33333
		21.16	6.66667	21.16	11.6667	21.16	15	21.16	11.6667	21.16	11.6667
		21.18	10	21.18	13.3333	21.18	6.66667	21.18	8.33333	21.18	6.66667
		21.2	13.3333	21.2	11.6667	21.2	11.6667	21.2	20	21.2	5
		21.22	15	21.22	21.6667	21.22	16.6667	21.22	13.3333	21.22	5
		21.24	16.6667	21.24	11.6667	21.24	18.3333	21.24	5	21.24	5
		21.26	21.6667	21.26	11.6667	21.26	15	21.26	18.3333	21.26	13.3333
		21.28	3.33333	21.28	10	21.28	8.33333	21.28	13.3333	21.28	18.3333
		21.3	13.3333	21.3	10	21.3	10	21.3	13.3333	21.3	8.33333
		21.32	18.3333	21.32	16.6667	21.32	10	21.32	10	21.32	18.3333
		21.34	3.33333	21.34	5	21.34	10	21.34	13.3333	21.34	11.6667
		21.36	15	21.36	3.33333	21.36	5	21.36	21.6667	21.36	8.33333
		21.38	8.33333	21.38	18.3333	21.38	8.33333	21.38	15	21.38	6.66667
		21.4	6.66667	21.4	8.33333	21.4	6.66667	21.4	11.6667	21.4	6.66667
		21.42	10	21.42	21.6667	21.42	11.6667	21.42	16.6667	21.42	6.66667
		21.44	6.66667	21.44	8.33333	21.44	15	21.44	8.33333	21.44	16.6667
		21.46	15	21.46	16.6667	21.46	5	21.46	11.6667	21.46	8.33333
		21.48	10	21.48	11.6667	21.48	6.66667	21.48	8.33333	21.48	10
		21.5	13.3333	21.5	8.33333	21.5	10	21.5	11.6667	21.5	15
		21.52	18.3333	21.52	10	21.52	8.33333	21.52	11.6667	21.52	13.3333
		21.54	13.3333	21.54	6.66667	21.54	8.33333	21.54	5	21.54	16.6667
		21.56	10	21.56	18.3333	21.56	3.33333	21.56	13.3333	21.56	3.33333
		21.58	5	21.58	8.33333	21.58	6.66667	21.58	15	21.58	13.3333
		21.6	10	21.6	6.66667	21.6	8.33333	21.6	10	21.6	13.3333
		21.62	18.3333	21.62	11.6667	21.62	13.3333	21.62	8.33333	21.62	3.33333
		21.64	13.3333	21.64	11.6667	21.64	6.66667	21.64	10	21.64	10
		21.66	6.66667	21.66	5	21.66	11.6667	21.66	11.6667	21.66	8.33333
		21.68	10	21.68	6.66667	21.68	15	21.68	16.6667	21.68	11.6667
		21.7	5	21.7	8.33333	21.7	10	21.7	20	21.7	13.3333
		21.72	10	21.72	16.6667	21.72	6.66667	21.72	13.3333	21.72	8.33333
		21.74	18.3333	21.74	10	21.74	3.33333	21.74	3.33333	21.74	10
		21.76	11.6667	21.76	6.66667	21.76	8.33333	21.76	8.33333	21.76	6.66667
		21.78	23.3333	21.78	6.66667	21.78	11.6667	21.78	8.33333	21.78	8.33333
		21.8	13.3333	21.8	13.3333	21.8	11.6667	21.8	8.33333	21.8	6.66667
		21.82	3.33333	21.82	5	21.82	8.33333	21.82	10	21.82	6.66667
		21.84	10	21.84	16.6667	21.84	10	21.84	18.3333	21.84	16.6667
		21.86	8.33333	21.86	15	21.86	10	21.86	8.33333	21.86	11.6667
		21.88	10	21.88	8.33333	21.88	10	21.88	16.6667	21.88	8.33333
		21.9	11.6667	21.9	5	21.9	1.66667	21.9	11.6667	21.9	23.3333
		21.92	15	21.92	11.6667	21.92	10	21.92	13.3333	21.92	10
		21.94	8.33333	21.94	13.3333	21.94	10	21.94	16.6667	21.94	11.6667
		21.96	15	21.96	15	21.96	5	21.96	10	21.96	15
		21.98	10	21.98	6.66667	21.98	10	21.98	5	21.98	8.33333
		22	10	22	18.3333	22	3.33333	22	15	22	10
		22.02	8.33333	22.02	15	22.02	13.3333	22.02	20	22.02	15
		22.04	8.33333	22.04	8.33333	22.04	13.3333	22.04	16.6667	22.04	15
		22.06	11.6667	22.06	15	22.06	20	22.06	15	22.06	15
		22.08	6.66667	22.08	10	22.08	5	22.08	6.66667	22.08	1.66667
		22.1	3.33333	22.1	11.6667	22.1	10	22.1	13.3333	22.1	23.3333
		22.12	5	22.12	10	22.12	10	22.12	13.3333	22.12	11.6667
		22.14	6.66667	22.14	21.6667	22.14	8.33333	22.14	13.3333	22.14	11.6667
		22.16	15	22.16	13.3333	22.16	10	22.16	11.6667	22.16	8.33333
		22.18	11.6667	22.18	8.33333	22.18	5	22.18	8.33333	22.18	20
		22.2	6.66667	22.2	18.3333	22.2	15	22.2	8.33333	22.2	3.33333
		22.22	6.66667	22.22	6.66667	22.22	5	22.22	13.3333	22.22	11.6667
		22.24	16.6667	22.24	13.3333	22.24	10	22.24	20	22.24	13.3333
		22.26	8.33333	22.26	8.33333	22.26	6.66667	22.26	13.3333	22.26	15
		22.28	15	22.28	10	22.28	13.3333	22.28	11.6667	22.28	10
		22.3	11.6667	22.3	8.33333	22.3	11.6667	22.3	13.3333	22.3	11.6667
		22.32	13.3333	22.32	10	22.32	8.33333	22.32	10	22.32	6.66667
		22.34	10	22.34	8.33333	22.34	11.6667	22.34	6.66667	22.34	10
		22.36	6.66667	22.36	6.66667	22.36	10	22.36	13.3333	22.36	5
		22.38	10	22.38	8.33333	22.38	10	22.38	11.6667	22.38	15
		22.4	10	22.4	6.66667	22.4	16.6667	22.4	6.66667	22.4	15
		22.42	3.33333	22.42	11.6667	22.42	10	22.42	11.6667	22.42	6.66667
		22.44	11.6667	22.44	11.6667	22.44	16.6667	22.44	11.6667	22.44	15
		22.46	13.3333	22.46	10	22.46	8.33333	22.46	18.3333	22.46	11.6667
		22.48	11.6667	22.48	11.6667	22.48	18.3333	22.48	11.6667	22.48	15
		22.5	8.33333	22.5	8.33333	22.5	18.3333	22.5	8.33333	22.5	8.33333
		22.52	3.33333	22.52	10	22.52	6.66667	22.52	16.6667	22.52	3.33333
		22.54	16.6667	22.54	15	22.54	6.66667	22.54	13.3333	22.54	10
		22.56	15	22.56	13.3333	22.56	10	22.56	10	22.56	1.66667
		22.58	11.6667	22.58	5	22.58	11.6667	22.58	13.3333	22.58	6.66667
		22.6	8.33333	22.6	6.66667	22.6	13.3333	22.6	11.6667	22.6	6.66667
		22.62	8.33333	22.62	13.3333	22.62	8.33333	22.62	10	22.62	13.3333
		22.64	8.33333	22.64	6.66667	22.64	13.3333	22.64	21.6667	22.64	10
		22.66	5	22.66	11.6667	22.66	3.33333	22.66	5	22.66	16.6667
		22.68	8.33333	22.68	13.3333	22.68	8.33333	22.68	1.66667	22.68	8.33333
		22.7	10	22.7	8.33333	22.7	18.3333	22.7	13.3333	22.7	11.6667
		22.72	3.33333	22.72	11.6667	22.72	13.3333	22.72	18.3333	22.72	11.6667
		22.74	15	22.74	6.66667	22.74	11.6667	22.74	8.33333	22.74	10
		22.76	16.6667	22.76	6.66667	22.76	11.6667	22.76	10	22.76	11.6667
		22.78	16.6667	22.78	6.66667	22.78	15	22.78	13.3333	22.78	13.3333
		22.8	8.33333	22.8	10	22.8	8.33333	22.8	10	22.8	8.33333
		22.82	30	22.82	13.3333	22.82	5	22.82	13.3333	22.82	8.33333
		22.84	15	22.84	16.6667	22.84	13.3333	22.84	5	22.84	6.66667
		22.86	21.6667	22.86	10	22.86	3.33333	22.86	13.3333	22.86	8.33333
		22.88	8.33333	22.88	5	22.88	3.33333	22.88	11.6667	22.88	6.66667
		22.9	8.33333	22.9	6.66667	22.9	11.6667	22.9	11.6667	22.9	13.3333
		22.92	10	22.92	6.66667	22.92	6.66667	22.92	15	22.92	8.33333
		22.94	8.33333	22.94	13.3333	22.94	6.66667	22.94	5	22.94	13.3333
		22.96	8.33333	22.96	15	22.96	15	22.96	11.6667	22.96	13.3333
		22.98	11.6667	22.98	16.6667	22.98	10	22.98	11.6667	22.98	15
		23	15	23	11.6667	23	15	23	3.33333	23	10
		23.02	6.66667	23.02	10	23.02	3.33333	23.02	8.33333	23.02	8.33333
		23.04	13.3333	23.04	6.66667	23.04	11.6667	23.04	8.33333	23.04	6.66667
		23.06	6.66667	23.06	13.3333	23.06	10	23.06	3.33333	23.06	10
		23.08	16.6667	23.08	11.6667	23.08	8.33333	23.08	11.6667	23.08	10
		23.1	11.6667	23.1	11.6667	23.1	11.6667	23.1	13.3333	23.1	8.33333
		23.12	16.6667	23.12	8.33333	23.12	3.33333	23.12	8.33333	23.12	11.6667
		23.14	5	23.14	8.33333	23.14	10	23.14	16.6667	23.14	15
		23.16	5	23.16	15	23.16	13.3333	23.16	11.6667	23.16	15
		23.18	13.3333	23.18	15	23.18	11.6667	23.18	3.33333	23.18	11.6667
		23.2	10	23.2	5	23.2	20	23.2	16.6667	23.2	5
		23.22	10	23.22	6.66667	23.22	13.3333	23.22	10	23.22	10
		23.24	16.6667	23.24	10	23.24	6.66667	23.24	6.66667	23.24	5
		23.26	10	23.26	10	23.26	13.3333	23.26	11.6667	23.26	11.6667
		23.28	11.6667	23.28	15	23.28	11.6667	23.28	8.33333	23.28	6.66667
		23.3	15	23.3	8.33333	23.3	18.3333	23.3	16.6667	23.3	11.6667
		23.32	15	23.32	21.6667	23.32	20	23.32	11.6667	23.32	11.6667
		23.34	10	23.34	13.3333	23.34	1.66667	23.34	11.6667	23.34	13.3333
		23.36	8.33333	23.36	8.33333	23.36	10	23.36	6.66667	23.36	11.6667
		23.38	15	23.38	6.66667	23.38	11.6667	23.38	8.33333	23.38	6.66667
		23.4	10	23.4	8.33333	23.4	5	23.4	6.66667	23.4	10
		23.42	8.33333	23.42	13.3333	23.42	13.3333	23.42	3.33333	23.42	13.3333
		23.44	6.66667	23.44	5	23.44	15	23.44	18.3333	23.44	18.3333
		23.46	11.6667	23.46	3.33333	23.46	15	23.46	6.66667	23.46	10
		23.48	15	23.48	13.3333	23.48	10	23.48	10	23.48	6.66667
		23.5	6.66667	23.5	5	23.5	15	23.5	13.3333	23.5	5
		23.52	11.6667	23.52	8.33333	23.52	21.6667	23.52	6.66667	23.52	11.6667
		23.54	6.66667	23.54	11.6667	23.54	10	23.54	18.3333	23.54	8.33333
		23.56	18.3333	23.56	10	23.56	8.33333	23.56	11.6667	23.56	15
		23.58	3.33333	23.58	13.3333	23.58	20	23.58	11.6667	23.58	11.6667
		23.6	8.33333	23.6	10	23.6	13.3333	23.6	13.3333	23.6	10
		23.62	6.66667	23.62	11.6667	23.62	10	23.62	10	23.62	3.33333
		23.64	11.6667	23.64	3.33333	23.64	11.6667	23.64	10	23.64	10
		23.66	11.6667	23.66	10	23.66	10	23.66	10	23.66	11.6667
		23.68	3.33333	23.68	16.6667	23.68	5	23.68	15	23.68	16.6667
		23.7	10	23.7	10	23.7	11.6667	23.7	21.6667	23.7	16.6667
		23.72	5	23.72	11.6667	23.72	5	23.72	16.6667	23.72	6.66667
		23.74	8.33333	23.74	15	23.74	15	23.74	5	23.74	16.6667
		23.76	13.3333	23.76	11.6667	23.76	21.6667	23.76	18.3333	23.76	8.33333
		23.78	10	23.78	8.33333	23.78	6.66667	23.78	15	23.78	10
		23.8	10	23.8	6.66667	23.8	8.33333	23.8	11.6667	23.8	10
		23.82	11.6667	23.82	5	23.82	10	23.82	10	23.82	15
		23.84	13.3333	23.84	10	23.84	6.66667	23.84	13.3333	23.84	8.33333
		23.86	13.3333	23.86	11.6667	23.86	15	23.86	21.6667	23.86	11.6667
		23.88	10	23.88	11.6667	23.88	10	23.88	18.3333	23.88	15
		23.9	10	23.9	6.66667	23.9	6.66667	23.9	10	23.9	18.3333
		23.92	16.6667	23.92	15	23.92	11.6667	23.92	6.66667	23.92	20
		23.94	11.6667	23.94	13.3333	23.94	16.6667	23.94	10	23.94	15
		23.96	15	23.96	11.6667	23.96	23.3333	23.96	18.3333	23.96	13.3333
		23.98	13.3333	23.98	6.66667	23.98	15	23.98	8.33333	23.98	16.6667
		24	6.66667	24	8.33333	24	20	24	8.33333	24	11.6667
		24.02	16.6667	24.02	5	24.02	25	24.02	10	24.02	3.33333
		24.04	11.6667	24.04	8.33333	24.04	8.33333	24.04	13.3333	24.04	11.6667
		24.06	6.66667	24.06	6.66667	24.06	10	24.06	5	24.06	10
		24.08	10	24.08	8.33333	24.08	10	24.08	0	24.08	11.6667
		24.1	13.3333	24.1	11.6667	24.1	26.6667	24.1	16.6667	24.1	20
		24.12	15	24.12	8.33333	24.12	11.6667	24.12	15	24.12	10
		24.14	18.3333	24.14	15	24.14	6.66667	24.14	15	24.14	10
		24.16	8.33333	24.16	10	24.16	13.3333	24.16	16.6667	24.16	16.6667
		24.18	8.33333	24.18	8.33333	24.18	8.33333	24.18	26.6667	24.18	11.6667
		24.2	11.6667	24.2	8.33333	24.2	13.3333	24.2	20	24.2	13.3333
		24.22	15	24.22	5	24.22	5	24.22	16.6667	24.22	6.66667
		24.24	15	24.24	13.3333	24.24	21.6667	24.24	21.6667	24.24	13.3333
		24.26	13.3333	24.26	13.3333	24.26	13.3333	24.26	18.3333	24.26	10
		24.28	15	24.28	20	24.28	15	24.28	16.6667	24.28	18.3333
		24.3	10	24.3	15	24.3	16.6667	24.3	10	24.3	15
		24.32	11.6667	24.32	10	24.32	11.6667	24.32	18.3333	24.32	13.3333
		24.34	6.66667	24.34	11.6667	24.34	15	24.34	16.6667	24.34	20
		24.36	8.33333	24.36	8.33333	24.36	13.3333	24.36	16.6667	24.36	16.6667
		24.38	13.3333	24.38	8.33333	24.38	11.6667	24.38	26.6667	24.38	16.6667
		24.4	10	24.4	18.3333	24.4	15	24.4	18.3333	24.4	13.3333
		24.42	13.3333	24.42	13.3333	24.42	18.3333	24.42	23.3333	24.42	5
		24.44	11.6667	24.44	13.3333	24.44	18.3333	24.44	18.3333	24.44	11.6667
		24.46	11.6667	24.46	16.6667	24.46	6.66667	24.46	6.66667	24.46	13.3333
		24.48	20	24.48	8.33333	24.48	6.66667	24.48	18.3333	24.48	21.6667
		24.5	10	24.5	6.66667	24.5	15	24.5	16.6667	24.5	11.6667
		24.52	15	24.52	18.3333	24.52	13.3333	24.52	23.3333	24.52	13.3333
		24.54	8.33333	24.54	11.6667	24.54	16.6667	24.54	16.6667	24.54	11.6667
		24.56	13.3333	24.56	21.6667	24.56	15	24.56	6.66667	24.56	11.6667
		24.58	10	24.58	10	24.58	6.66667	24.58	28.3333	24.58	8.33333
		24.6	6.66667	24.6	10	24.6	18.3333	24.6	20	24.6	6.66667
		24.62	18.3333	24.62	15	24.62	18.3333	24.62	15	24.62	6.66667
		24.64	8.33333	24.64	8.33333	24.64	16.6667	24.64	5	24.64	10
		24.66	15	24.66	5	24.66	8.33333	24.66	16.6667	24.66	21.6667
		24.68	10	24.68	13.3333	24.68	16.6667	24.68	11.6667	24.68	16.6667
		24.7	13.3333	24.7	11.6667	24.7	18.3333	24.7	13.3333	24.7	23.3333
		24.72	18.3333	24.72	13.3333	24.72	20	24.72	16.6667	24.72	10
		24.74	23.3333	24.74	11.6667	24.74	10	24.74	13.3333	24.74	18.3333
		24.76	15	24.76	10	24.76	16.6667	24.76	15	24.76	10
		24.78	15	24.78	16.6667	24.78	31.6667	24.78	16.6667	24.78	21.6667
		24.8	16.6667	24.8	15	24.8	13.3333	24.8	13.3333	24.8	21.6667
		24.82	10	24.82	11.6667	24.82	18.3333	24.82	15	24.82	26.6667
		24.84	8.33333	24.84	16.6667	24.84	20	24.84	18.3333	24.84	23.3333
		24.86	18.3333	24.86	20	24.86	20	24.86	31.6667	24.86	30
		24.88	15	24.88	25	24.88	21.6667	24.88	25	24.88	20
		24.9	20	24.9	30	24.9	18.3333	24.9	28.3333	24.9	25
		24.92	20	24.92	13.3333	24.92	23.3333	24.92	23.3333	24.92	18.3333
		24.94	31.6667	24.94	11.6667	24.94	16.6667	24.94	25	24.94	33.3333
		24.96	13.3333	24.96	20	24.96	18.3333	24.96	16.6667	24.96	26.6667
		24.98	25	24.98	31.6667	24.98	21.6667	24.98	26.6667	24.98	20
		25	21.6667	25	31.6667	25	25	25	31.6667	25	21.6667
		25.02	18.3333	25.02	18.3333	25.02	18.3333	25.02	23.3333	25.02	28.3333
		25.04	25	25.04	25	25.04	28.3333	25.04	18.3333	25.04	23.3333
		25.06	20	25.06	26.6667	25.06	38.3333	25.06	30	25.06	28.3333
		25.08	30	25.08	33.3333	25.08	15	25.08	28.3333	25.08	30
		25.1	36.6667	25.1	21.6667	25.1	30	25.1	40	25.1	33.3333
		25.12	20	25.12	28.3333	25.12	38.3333	25.12	13.3333	25.12	45
		25.14	28.3333	25.14	38.3333	25.14	43.3333	25.14	30	25.14	45
		25.16	26.6667	25.16	25	25.16	48.3333	25.16	26.6667	25.16	41.6667
		25.18	18.3333	25.18	16.6667	25.18	60	25.18	38.3333	25.18	38.3333
		25.2	21.6667	25.2	31.6667	25.2	36.6667	25.2	50	25.2	41.6667
		25.22	18.3333	25.22	38.3333	25.22	63.3333	25.22	30	25.22	36.6667
		25.24	30	25.24	30	25.24	66.6667	25.24	51.6667	25.24	33.3333
		25.26	23.3333	25.26	33.3333	25.26	65	25.26	51.6667	25.26	38.3333
		25.28	21.6667	25.28	20	25.28	73.3333	25.28	50	25.28	36.6667
		25.3	28.3333	25.3	25	25.3	73.3333	25.3	45	25.3	36.6667
		25.32	30	25.32	25	25.32	105	25.32	75	25.32	31.6667
		25.34	28.3333	25.34	28.3333	25.34	58.3333	25.34	58.3333	25.34	25
		25.36	40	25.36	21.6667	25.36	76.6667	25.36	68.3333	25.36	23.3333
		25.38	21.6667	25.38	23.3333	25.38	61.6667	25.38	90	25.38	18.3333
		25.4	26.6667	25.4	18.3333	25.4	80	25.4	63.3333	25.4	35
		25.42	23.3333	25.42	16.6667	25.42	76.6667	25.42	73.3333	25.42	30
		25.44	11.6667	25.44	20	25.44	71.6667	25.44	96.6667	25.44	35
		25.46	18.3333	25.46	16.6667	25.46	76.6667	25.46	90	25.46	10
		25.48	23.3333	25.48	10	25.48	61.6667	25.48	68.3333	25.48	16.6667
		25.5	16.6667	25.5	23.3333	25.5	73.3333	25.5	75	25.5	15
		25.52	15	25.52	10	25.52	70	25.52	93.3333	25.52	15
		25.54	20	25.54	8.33333	25.54	71.6667	25.54	60	25.54	25
		25.56	18.3333	25.56	20	25.56	60	25.56	51.6667	25.56	10
		25.58	20	25.58	10	25.58	75	25.58	60	25.58	10
		25.6	15	25.6	15	25.6	58.3333	25.6	68.3333	25.6	20
		25.62	23.3333	25.62	11.6667	25.62	73.3333	25.62	63.3333	25.62	20
		25.64	5	25.64	8.33333	25.64	58.3333	25.64	43.3333	25.64	10
		25.66	15	25.66	15	25.66	48.3333	25.66	56.6667	25.66	8.33333
		25.68	11.6667	25.68	8.33333	25.68	26.6667	25.68	33.3333	25.68	8.33333
		25.7	20	25.7	15	25.7	45	25.7	40	25.7	16.6667
		25.72	8.33333	25.72	6.66667	25.72	48.3333	25.72	30	25.72	11.6667
		25.74	11.6667	25.74	16.6667	25.74	30	25.74	45	25.74	11.6667
		25.76	16.6667	25.76	11.6667	25.76	36.6667	25.76	43.3333	25.76	13.3333
		25.78	6.66667	25.78	10	25.78	41.6667	25.78	25	25.78	15
		25.8	6.66667	25.8	6.66667	25.8	30	25.8	21.6667	25.8	10
		25.82	8.33333	25.82	11.6667	25.82	35	25.82	26.6667	25.82	11.6667
		25.84	8.33333	25.84	8.33333	25.84	21.6667	25.84	28.3333	25.84	8.33333
		25.86	3.33333	25.86	8.33333	25.86	35	25.86	28.3333	25.86	10
		25.88	15	25.88	6.66667	25.88	23.3333	25.88	20	25.88	5
		25.9	5	25.9	3.33333	25.9	25	25.9	20	25.9	15
		25.92	11.6667	25.92	6.66667	25.92	23.3333	25.92	16.6667	25.92	8.33333
		25.94	10	25.94	10	25.94	18.3333	25.94	16.6667	25.94	6.66667
		25.96	8.33333	25.96	10	25.96	18.3333	25.96	13.3333	25.96	11.6667
		25.98	11.6667	25.98	6.66667	25.98	13.3333	25.98	15	25.98	6.66667
		26	5	26	5	26	11.6667	26	11.6667	26	8.33333
		26.02	6.66667	26.02	5	26.02	25	26.02	11.6667	26.02	10
		26.04	6.66667	26.04	8.33333	26.04	10	26.04	15	26.04	3.33333
		26.06	10	26.06	6.66667	26.06	18.3333	26.06	13.3333	26.06	11.6667
		26.08	13.3333	26.08	11.6667	26.08	21.6667	26.08	16.6667	26.08	3.33333
		26.1	6.66667	26.1	10	26.1	18.3333	26.1	15	26.1	13.3333
		26.12	3.33333	26.12	13.3333	26.12	15	26.12	10	26.12	3.33333
		26.14	11.6667	26.14	11.6667	26.14	15	26.14	18.3333	26.14	6.66667
		26.16	10	26.16	6.66667	26.16	11.6667	26.16	6.66667	26.16	8.33333
		26.18	3.33333	26.18	5	26.18	10	26.18	8.33333	26.18	11.6667
		26.2	11.6667	26.2	6.66667	26.2	5	26.2	6.66667	26.2	10
		26.22	8.33333	26.22	10	26.22	15	26.22	3.33333	26.22	13.3333
		26.24	3.33333	26.24	10	26.24	11.6667	26.24	16.6667	26.24	3.33333
		26.26	11.6667	26.26	10	26.26	18.3333	26.26	11.6667	26.26	1.66667
		26.28	6.66667	26.28	8.33333	26.28	8.33333	26.28	13.3333	26.28	8.33333
		26.3	13.3333	26.3	8.33333	26.3	1.66667	26.3	6.66667	26.3	3.33333
		26.32	5	26.32	13.3333	26.32	10	26.32	6.66667	26.32	8.33333
		26.34	20	26.34	8.33333	26.34	3.33333	26.34	11.6667	26.34	8.33333
		26.36	10	26.36	3.33333	26.36	10	26.36	11.6667	26.36	8.33333
		26.38	8.33333	26.38	5	26.38	10	26.38	15	26.38	16.6667
		26.4	10	26.4	11.6667	26.4	10	26.4	10	26.4	1.66667
		26.42	6.66667	26.42	6.66667	26.42	10	26.42	3.33333	26.42	8.33333
		26.44	8.33333	26.44	10	26.44	11.6667	26.44	11.6667	26.44	3.33333
		26.46	13.3333	26.46	10	26.46	18.3333	26.46	5	26.46	8.33333
		26.48	8.33333	26.48	8.33333	26.48	8.33333	26.48	3.33333	26.48	10
		26.5	10	26.5	6.66667	26.5	13.3333	26.5	13.3333	26.5	8.33333
		26.52	6.66667	26.52	11.6667	26.52	6.66667	26.52	6.66667	26.52	6.66667
		26.54	11.6667	26.54	10	26.54	5	26.54	11.6667	26.54	5
		26.56	11.6667	26.56	6.66667	26.56	10	26.56	5	26.56	6.66667
		26.58	10	26.58	10	26.58	3.33333	26.58	1.66667	26.58	3.33333
		26.6	10	26.6	13.3333	26.6	6.66667	26.6	10	26.6	5
		26.62	13.3333	26.62	11.6667	26.62	8.33333	26.62	10	26.62	6.66667
		26.64	16.6667	26.64	6.66667	26.64	3.33333	26.64	10	26.64	10
		26.66	6.66667	26.66	10	26.66	16.6667	26.66	13.3333	26.66	11.6667
		26.68	5	26.68	5	26.68	1.66667	26.68	3.33333	26.68	3.33333
		26.7	3.33333	26.7	15	26.7	8.33333	26.7	13.3333	26.7	11.6667
		26.72	10	26.72	8.33333	26.72	10	26.72	3.33333	26.72	6.66667
		26.74	5	26.74	13.3333	26.74	16.6667	26.74	10	26.74	6.66667
		26.76	10	26.76	3.33333	26.76	11.6667	26.76	6.66667	26.76	6.66667
		26.78	11.6667	26.78	8.33333	26.78	6.66667	26.78	1.66667	26.78	5
		26.8	8.33333	26.8	3.33333	26.8	3.33333	26.8	11.6667	26.8	10
		26.82	3.33333	26.82	21.6667	26.82	6.66667	26.82	5	26.82	13.3333
		26.84	13.3333	26.84	15	26.84	10	26.84	6.66667	26.84	11.6667
		26.86	5	26.86	1.66667	26.86	11.6667	26.86	15	26.86	0
		26.88	8.33333	26.88	16.6667	26.88	11.6667	26.88	8.33333	26.88	6.66667
		26.9	11.6667	26.9	10	26.9	10	26.9	11.6667	26.9	5
		26.92	11.6667	26.92	6.66667	26.92	6.66667	26.92	3.33333	26.92	8.33333
		26.94	15	26.94	8.33333	26.94	6.66667	26.94	8.33333	26.94	3.33333
		26.96	10	26.96	8.33333	26.96	16.6667	26.96	3.33333	26.96	5
		26.98	10	26.98	3.33333	26.98	5	26.98	5	26.98	10
		27	10	27	1.66667	27	6.66667	27	10	27	3.33333
		27.02	10	27.02	10	27.02	8.33333	27.02	16.6667	27.02	8.33333
		27.04	13.3333	27.04	6.66667	27.04	8.33333	27.04	18.3333	27.04	16.6667
		27.06	10	27.06	6.66667	27.06	1.66667	27.06	5	27.06	3.33333
		27.08	8.33333	27.08	5	27.08	5	27.08	15	27.08	8.33333
		27.1	10	27.1	10	27.1	5	27.1	8.33333	27.1	5
		27.12	6.66667	27.12	6.66667	27.12	6.66667	27.12	11.6667	27.12	11.6667
		27.14	13.3333	27.14	5	27.14	3.33333	27.14	5	27.14	3.33333
		27.16	1.66667	27.16	5	27.16	11.6667	27.16	15	27.16	10
		27.18	16.6667	27.18	5	27.18	5	27.18	3.33333	27.18	6.66667
		27.2	3.33333	27.2	10	27.2	11.6667	27.2	5	27.2	11.6667
		27.22	21.6667	27.22	11.6667	27.22	15	27.22	3.33333	27.22	1.66667
		27.24	10	27.24	5	27.24	6.66667	27.24	6.66667	27.24	16.6667
		27.26	6.66667	27.26	6.66667	27.26	8.33333	27.26	15	27.26	5
		27.28	8.33333	27.28	11.6667	27.28	5	27.28	8.33333	27.28	3.33333
		27.3	8.33333	27.3	8.33333	27.3	8.33333	27.3	5	27.3	5
		27.32	3.33333	27.32	6.66667	27.32	10	27.32	5	27.32	5
		27.34	13.3333	27.34	6.66667	27.34	15	27.34	5	27.34	8.33333
		27.36	1.66667	27.36	6.66667	27.36	3.33333	27.36	11.6667	27.36	11.6667
		27.38	3.33333	27.38	8.33333	27.38	5	27.38	3.33333	27.38	3.33333
		27.4	8.33333	27.4	11.6667	27.4	10	27.4	6.66667	27.4	10
		27.42	13.3333	27.42	1.66667	27.42	6.66667	27.42	5	27.42	8.33333
		27.44	6.66667	27.44	15	27.44	6.66667	27.44	13.3333	27.44	5
		27.46	13.3333	27.46	10	27.46	1.66667	27.46	5	27.46	3.33333
		27.48	5	27.48	1.66667	27.48	5	27.48	6.66667	27.48	11.6667
		27.5	8.33333	27.5	10	27.5	10	27.5	8.33333	27.5	8.33333
		27.52	11.6667	27.52	8.33333	27.52	8.33333	27.52	13.3333	27.52	10
		27.54	11.6667	27.54	8.33333	27.54	5	27.54	8.33333	27.54	3.33333
		27.56	8.33333	27.56	3.33333	27.56	5	27.56	8.33333	27.56	15
		27.58	8.33333	27.58	5	27.58	10	27.58	6.66667	27.58	5
		27.6	3.33333	27.6	5	27.6	15	27.6	11.6667	27.6	1.66667
		27.62	10	27.62	11.6667	27.62	11.6667	27.62	8.33333	27.62	8.33333
		27.64	11.6667	27.64	5	27.64	11.6667	27.64	11.6667	27.64	16.6667
		27.66	8.33333	27.66	8.33333	27.66	10	27.66	8.33333	27.66	8.33333
		27.68	3.33333	27.68	8.33333	27.68	10	27.68	6.66667	27.68	6.66667
		27.7	5	27.7	8.33333	27.7	11.6667	27.7	5	27.7	15
		27.72	5	27.72	8.33333	27.72	13.3333	27.72	11.6667	27.72	1.66667
		27.74	8.33333	27.74	6.66667	27.74	8.33333	27.74	18.3333	27.74	13.3333
		27.76	3.33333	27.76	5	27.76	10	27.76	8.33333	27.76	8.33333
		27.78	6.66667	27.78	5	27.78	13.3333	27.78	10	27.78	6.66667
		27.8	8.33333	27.8	3.33333	27.8	5	27.8	6.66667	27.8	10
		27.82	10	27.82	3.33333	27.82	11.6667	27.82	6.66667	27.82	15
		27.84	3.33333	27.84	11.6667	27.84	8.33333	27.84	11.6667	27.84	3.33333
		27.86	8.33333	27.86	13.3333	27.86	10	27.86	3.33333	27.86	3.33333
		27.88	16.6667	27.88	1.66667	27.88	6.66667	27.88	6.66667	27.88	8.33333
		27.9	11.6667	27.9	5	27.9	6.66667	27.9	6.66667	27.9	3.33333
		27.92	8.33333	27.92	8.33333	27.92	6.66667	27.92	5	27.92	3.33333
		27.94	10	27.94	3.33333	27.94	6.66667	27.94	16.6667	27.94	10
		27.96	3.33333	27.96	13.3333	27.96	11.6667	27.96	15	27.96	5
		27.98	15	27.98	5	27.98	8.33333	27.98	3.33333	27.98	5
		28	5	28	11.6667	28	8.33333	28	10	28	10
		28.02	13.3333	28.02	1.66667	28.02	6.66667	28.02	6.66667	28.02	6.66667
		28.04	3.33333	28.04	8.33333	28.04	8.33333	28.04	3.33333	28.04	3.33333
		28.06	5	28.06	8.33333	28.06	5	28.06	6.66667	28.06	8.33333
		28.08	10	28.08	6.66667	28.08	6.66667	28.08	6.66667	28.08	6.66667
		28.1	11.6667	28.1	3.33333	28.1	5	28.1	11.6667	28.1	5
		28.12	6.66667	28.12	13.3333	28.12	8.33333	28.12	13.3333	28.12	1.66667
		28.14	3.33333	28.14	8.33333	28.14	13.3333	28.14	8.33333	28.14	10
		28.16	10	28.16	3.33333	28.16	8.33333	28.16	16.6667	28.16	8.33333
		28.18	3.33333	28.18	8.33333	28.18	3.33333	28.18	3.33333	28.18	3.33333
		28.2	10	28.2	0	28.2	11.6667	28.2	18.3333	28.2	8.33333
		28.22	10	28.22	8.33333	28.22	6.66667	28.22	10	28.22	13.3333
		28.24	10	28.24	5	28.24	8.33333	28.24	5	28.24	5
		28.26	5	28.26	5	28.26	5	28.26	13.3333	28.26	5
		28.28	11.6667	28.28	6.66667	28.28	5	28.28	3.33333	28.28	6.66667
		28.3	10	28.3	3.33333	28.3	8.33333	28.3	5	28.3	11.6667
		28.32	10	28.32	11.6667	28.32	5	28.32	13.3333	28.32	11.6667
		28.34	1.66667	28.34	0	28.34	10	28.34	15	28.34	6.66667
		28.36	5	28.36	6.66667	28.36	6.66667	28.36	3.33333	28.36	5
		28.38	3.33333	28.38	10	28.38	8.33333	28.38	11.6667	28.38	6.66667
		28.4	1.66667	28.4	5	28.4	8.33333	28.4	1.66667	28.4	3.33333
		28.42	8.33333	28.42	8.33333	28.42	8.33333	28.42	8.33333	28.42	13.3333
		28.44	10	28.44	5	28.44	8.33333	28.44	5	28.44	8.33333
		28.46	10	28.46	3.33333	28.46	6.66667	28.46	11.6667	28.46	3.33333
		28.48	11.6667	28.48	3.33333	28.48	1.66667	28.48	3.33333	28.48	10
		28.5	6.66667	28.5	6.66667	28.5	8.33333	28.5	3.33333	28.5	3.33333
		28.52	10	28.52	6.66667	28.52	15	28.52	13.3333	28.52	10
		28.54	8.33333	28.54	10	28.54	10	28.54	10	28.54	8.33333
		28.56	0	28.56	6.66667	28.56	1.66667	28.56	1.66667	28.56	10
		28.58	11.6667	28.58	6.66667	28.58	5	28.58	6.66667	28.58	5
		28.6	10	28.6	1.66667	28.6	3.33333	28.6	8.33333	28.6	6.66667
		28.62	8.33333	28.62	15	28.62	15	28.62	6.66667	28.62	1.66667
		28.64	5	28.64	13.3333	28.64	8.33333	28.64	3.33333	28.64	5
		28.66	6.66667	28.66	10	28.66	8.33333	28.66	3.33333	28.66	8.33333
		28.68	11.6667	28.68	8.33333	28.68	3.33333	28.68	6.66667	28.68	5
		28.7	11.6667	28.7	6.66667	28.7	3.33333	28.7	8.33333	28.7	8.33333
		28.72	6.66667	28.72	6.66667	28.72	10	28.72	3.33333	28.72	3.33333
		28.74	8.33333	28.74	3.33333	28.74	10	28.74	11.6667	28.74	5
		28.76	13.3333	28.76	11.6667	28.76	10	28.76	6.66667	28.76	5
		28.78	11.6667	28.78	5	28.78	8.33333	28.78	3.33333	28.78	1.66667
		28.8	10	28.8	8.33333	28.8	6.66667	28.8	8.33333	28.8	10
		28.82	21.6667	28.82	3.33333	28.82	10	28.82	11.6667	28.82	10
		28.84	5	28.84	3.33333	28.84	5	28.84	8.33333	28.84	5
		28.86	8.33333	28.86	5	28.86	8.33333	28.86	8.33333	28.86	10
		28.88	6.66667	28.88	3.33333	28.88	5	28.88	6.66667	28.88	11.6667
		28.9	3.33333	28.9	13.3333	28.9	6.66667	28.9	8.33333	28.9	5
		28.92	5	28.92	5	28.92	15	28.92	10	28.92	6.66667
		28.94	6.66667	28.94	3.33333	28.94	3.33333	28.94	3.33333	28.94	8.33333
		28.96	5	28.96	1.66667	28.96	6.66667	28.96	10	28.96	6.66667
		28.98	6.66667	28.98	6.66667	28.98	3.33333	28.98	5	28.98	5
		29	1.66667	29	11.6667	29	3.33333	29	8.33333	29	8.33333
		29.02	8.33333	29.02	3.33333	29.02	5	29.02	6.66667	29.02	1.66667
		29.04	0	29.04	8.33333	29.04	10	29.04	5	29.04	6.66667
		29.06	6.66667	29.06	8.33333	29.06	1.66667	29.06	5	29.06	8.33333
		29.08	5	29.08	3.33333	29.08	10	29.08	8.33333	29.08	8.33333
		29.1	5	29.1	5	29.1	13.3333	29.1	5	29.1	11.6667
		29.12	8.33333	29.12	6.66667	29.12	15	29.12	11.6667	29.12	5
		29.14	5	29.14	8.33333	29.14	10	29.14	10	29.14	8.33333
		29.16	8.33333	29.16	3.33333	29.16	5	29.16	3.33333	29.16	5
		29.18	10	29.18	10	29.18	3.33333	29.18	10	29.18	0
		29.2	13.3333	29.2	6.66667	29.2	11.6667	29.2	8.33333	29.2	5
		29.22	5	29.22	11.6667	29.22	5	29.22	5	29.22	5
		29.24	6.66667	29.24	8.33333	29.24	13.3333	29.24	6.66667	29.24	6.66667
		29.26	8.33333	29.26	8.33333	29.26	5	29.26	3.33333	29.26	6.66667
		29.28	15	29.28	5	29.28	10	29.28	10	29.28	6.66667
		29.3	5	29.3	5	29.3	8.33333	29.3	6.66667	29.3	3.33333
		29.32	8.33333	29.32	5	29.32	3.33333	29.32	10	29.32	8.33333
		29.34	8.33333	29.34	1.66667	29.34	5	29.34	10	29.34	15
		29.36	13.3333	29.36	8.33333	29.36	5	29.36	6.66667	29.36	8.33333
		29.38	10	29.38	0	29.38	8.33333	29.38	5	29.38	6.66667
		29.4	8.33333	29.4	5	29.4	10	29.4	8.33333	29.4	1.66667
		29.42	8.33333	29.42	5	29.42	6.66667	29.42	5	29.42	3.33333
		29.44	6.66667	29.44	6.66667	29.44	3.33333	29.44	1.66667	29.44	5
		29.46	6.66667	29.46	8.33333	29.46	6.66667	29.46	8.33333	29.46	10
		29.48	3.33333	29.48	8.33333	29.48	3.33333	29.48	13.3333	29.48	8.33333
		29.5	1.66667	29.5	5	29.5	6.66667	29.5	5	29.5	11.6667
		29.52	20	29.52	10	29.52	0	29.52	16.6667	29.52	1.66667
		29.54	13.3333	29.54	10	29.54	3.33333	29.54	1.66667	29.54	13.3333
		29.56	6.66667	29.56	5	29.56	6.66667	29.56	0	29.56	0
		29.58	1.66667	29.58	15	29.58	13.3333	29.58	11.6667	29.58	11.6667
		29.6	5	29.6	5	29.6	11.6667	29.6	6.66667	29.6	3.33333
		29.62	16.6667	29.62	6.66667	29.62	11.6667	29.62	5	29.62	5
		29.64	6.66667	29.64	0	29.64	11.6667	29.64	3.33333	29.64	11.6667
		29.66	13.3333	29.66	6.66667	29.66	5	29.66	8.33333	29.66	6.66667
		29.68	8.33333	29.68	6.66667	29.68	5	29.68	5	29.68	6.66667
		29.7	5	29.7	10	29.7	3.33333	29.7	5	29.7	1.66667
		29.72	6.66667	29.72	3.33333	29.72	8.33333	29.72	10	29.72	11.6667
		29.74	10	29.74	13.3333	29.74	13.3333	29.74	10	29.74	8.33333
		29.76	5	29.76	6.66667	29.76	3.33333	29.76	6.66667	29.76	5
		29.78	5	29.78	6.66667	29.78	8.33333	29.78	11.6667	29.78	16.6667
		29.8	6.66667	29.8	6.66667	29.8	8.33333	29.8	3.33333	29.8	13.3333
		29.82	10	29.82	6.66667	29.82	10	29.82	1.66667	29.82	8.33333
		29.84	8.33333	29.84	11.6667	29.84	6.66667	29.84	8.33333	29.84	6.66667
		29.86	6.66667	29.86	3.33333	29.86	3.33333	29.86	8.33333	29.86	11.6667
		29.88	8.33333	29.88	5	29.88	6.66667	29.88	6.66667	29.88	6.66667
		29.9	5	29.9	6.66667	29.9	6.66667	29.9	8.33333	29.9	3.33333
		29.92	13.3333	29.92	5	29.92	6.66667	29.92	6.66667	29.92	15
		29.94	3.33333	29.94	11.6667	29.94	0	29.94	5	29.94	8.33333
		29.96	6.66667	29.96	1.66667	29.96	6.66667	29.96	8.33333	29.96	8.33333
		29.98	8.33333	29.98	6.66667	29.98	0	29.98	10	29.98	10
		30	11.6667	30	3.33333	30	11.6667	30	5	30	5
		30.02	1.66667	30.02	10	30.02	1.66667	30.02	13.3333	30.02	3.33333
		30.04	3.33333	30.04	6.66667	30.04	1.66667	30.04	8.33333	30.04	8.33333
		30.06	1.66667	30.06	8.33333	30.06	1.66667	30.06	8.33333	30.06	10
		30.08	6.66667	30.08	1.66667	30.08	6.66667	30.08	3.33333	30.08	10
		30.1	8.33333	30.1	5	30.1	10	30.1	1.66667	30.1	15
		30.12	6.66667	30.12	5	30.12	3.33333	30.12	10	30.12	6.66667
		30.14	5	30.14	10	30.14	8.33333	30.14	11.6667	30.14	6.66667
		30.16	11.6667	30.16	3.33333	30.16	1.66667	30.16	15	30.16	3.33333
		30.18	13.3333	30.18	10	30.18	16.6667	30.18	8.33333	30.18	8.33333
		30.2	3.33333	30.2	8.33333	30.2	11.6667	30.2	5	30.2	6.66667
		30.22	13.3333	30.22	5	30.22	10	30.22	6.66667	30.22	8.33333
		30.24	6.66667	30.24	3.33333	30.24	6.66667	30.24	3.33333	30.24	15
		30.26	8.33333	30.26	11.6667	30.26	18.3333	30.26	6.66667	30.26	6.66667
		30.28	16.6667	30.28	11.6667	30.28	3.33333	30.28	10	30.28	10
		30.3	3.33333	30.3	8.33333	30.3	6.66667	30.3	6.66667	30.3	10
		30.32	10	30.32	10	30.32	10	30.32	13.3333	30.32	15
		30.34	13.3333	30.34	18.3333	30.34	11.6667	30.34	8.33333	30.34	10
		30.36	13.3333	30.36	15	30.36	10	30.36	8.33333	30.36	5
		30.38	16.6667	30.38	11.6667	30.38	10	30.38	6.66667	30.38	10
		30.4	13.3333	30.4	16.6667	30.4	13.3333	30.4	18.3333	30.4	6.66667
		30.42	13.3333	30.42	16.6667	30.42	6.66667	30.42	8.33333	30.42	11.6667
		30.44	13.3333	30.44	8.33333	30.44	10	30.44	11.6667	30.44	16.6667
		30.46	13.3333	30.46	8.33333	30.46	5	30.46	13.3333	30.46	11.6667
		30.48	10	30.48	6.66667	30.48	10	30.48	8.33333	30.48	5
		30.5	3.33333	30.5	6.66667	30.5	5	30.5	6.66667	30.5	13.3333
		30.52	8.33333	30.52	6.66667	30.52	8.33333	30.52	8.33333	30.52	8.33333
		30.54	6.66667	30.54	5	30.54	8.33333	30.54	16.6667	30.54	13.3333
		30.56	8.33333	30.56	3.33333	30.56	10	30.56	11.6667	30.56	11.6667
		30.58	5	30.58	1.66667	30.58	8.33333	30.58	5	30.58	6.66667
		30.6	6.66667	30.6	11.6667	30.6	11.6667	30.6	8.33333	30.6	10
		30.62	15	30.62	10	30.62	8.33333	30.62	11.6667	30.62	11.6667
		30.64	11.6667	30.64	6.66667	30.64	10	30.64	10	30.64	6.66667
		30.66	6.66667	30.66	10	30.66	6.66667	30.66	15	30.66	10
		30.68	5	30.68	3.33333	30.68	18.3333	30.68	10	30.68	3.33333
		30.7	10	30.7	3.33333	30.7	15	30.7	23.3333	30.7	6.66667
		30.72	6.66667	30.72	5	30.72	6.66667	30.72	18.3333	30.72	11.6667
		30.74	6.66667	30.74	8.33333	30.74	11.6667	30.74	20	30.74	5
		30.76	5	30.76	3.33333	30.76	5	30.76	13.3333	30.76	10
		30.78	3.33333	30.78	5	30.78	13.3333	30.78	20	30.78	1.66667
		30.8	8.33333	30.8	5	30.8	18.3333	30.8	20	30.8	11.6667
		30.82	10	30.82	6.66667	30.82	10	30.82	13.3333	30.82	0
		30.84	6.66667	30.84	8.33333	30.84	10	30.84	20	30.84	8.33333
		30.86	5	30.86	8.33333	30.86	11.6667	30.86	15	30.86	10
		30.88	5	30.88	6.66667	30.88	10	30.88	6.66667	30.88	10
		30.9	13.3333	30.9	3.33333	30.9	5	30.9	5	30.9	8.33333
		30.92	5	30.92	10	30.92	5	30.92	11.6667	30.92	8.33333
		30.94	6.66667	30.94	3.33333	30.94	11.6667	30.94	11.6667	30.94	8.33333
		30.96	3.33333	30.96	10	30.96	6.66667	30.96	15	30.96	5
		30.98	3.33333	30.98	3.33333	30.98	18.3333	30.98	5	30.98	13.3333
		31	13.3333	31	6.66667	31	11.6667	31	18.3333	31	6.66667
		31.02	5	31.02	1.66667	31.02	5	31.02	8.33333	31.02	6.66667
		31.04	5	31.04	15	31.04	8.33333	31.04	13.3333	31.04	10
		31.06	5	31.06	3.33333	31.06	16.6667	31.06	8.33333	31.06	8.33333
		31.08	11.6667	31.08	5	31.08	11.6667	31.08	15	31.08	3.33333
		31.1	5	31.1	18.3333	31.1	8.33333	31.1	8.33333	31.1	11.6667
		31.12	13.3333	31.12	5	31.12	5	31.12	6.66667	31.12	8.33333
		31.14	11.6667	31.14	6.66667	31.14	8.33333	31.14	5	31.14	3.33333
		31.16	3.33333	31.16	3.33333	31.16	1.66667	31.16	6.66667	31.16	13.3333
		31.18	13.3333	31.18	8.33333	31.18	11.6667	31.18	6.66667	31.18	11.6667
		31.2	10	31.2	3.33333	31.2	6.66667	31.2	1.66667	31.2	3.33333
		31.22	10	31.22	6.66667	31.22	10	31.22	10	31.22	1.66667
		31.24	10	31.24	6.66667	31.24	13.3333	31.24	11.6667	31.24	3.33333
		31.26	11.6667	31.26	1.66667	31.26	5	31.26	15	31.26	8.33333
		31.28	5	31.28	11.6667	31.28	6.66667	31.28	15	31.28	10
		31.3	16.6667	31.3	6.66667	31.3	6.66667	31.3	6.66667	31.3	6.66667
		31.32	11.6667	31.32	10	31.32	6.66667	31.32	8.33333	31.32	6.66667
		31.34	3.33333	31.34	3.33333	31.34	8.33333	31.34	5	31.34	6.66667
		31.36	1.66667	31.36	11.6667	31.36	15	31.36	6.66667	31.36	5
		31.38	6.66667	31.38	6.66667	31.38	8.33333	31.38	16.6667	31.38	15
		31.4	5	31.4	6.66667	31.4	3.33333	31.4	13.3333	31.4	6.66667
		31.42	10	31.42	3.33333	31.42	8.33333	31.42	8.33333	31.42	6.66667
		31.44	6.66667	31.44	18.3333	31.44	8.33333	31.44	10	31.44	11.6667
		31.46	10	31.46	10	31.46	10	31.46	16.6667	31.46	8.33333
		31.48	6.66667	31.48	1.66667	31.48	16.6667	31.48	11.6667	31.48	13.3333
		31.5	11.6667	31.5	6.66667	31.5	13.3333	31.5	10	31.5	11.6667
		31.52	16.6667	31.52	11.6667	31.52	3.33333	31.52	6.66667	31.52	6.66667
		31.54	10	31.54	3.33333	31.54	15	31.54	8.33333	31.54	10
		31.56	13.3333	31.56	5	31.56	8.33333	31.56	15	31.56	8.33333
		31.58	3.33333	31.58	1.66667	31.58	11.6667	31.58	11.6667	31.58	6.66667
		31.6	10	31.6	5	31.6	5	31.6	15	31.6	8.33333
		31.62	10	31.62	5	31.62	8.33333	31.62	10	31.62	5
		31.64	11.6667	31.64	8.33333	31.64	13.3333	31.64	10	31.64	10
		31.66	6.66667	31.66	5	31.66	5	31.66	5	31.66	15
		31.68	8.33333	31.68	8.33333	31.68	6.66667	31.68	11.6667	31.68	6.66667
		31.7	8.33333	31.7	8.33333	31.7	5	31.7	18.3333	31.7	16.6667
		31.72	8.33333	31.72	8.33333	31.72	6.66667	31.72	11.6667	31.72	11.6667
		31.74	5	31.74	5	31.74	3.33333	31.74	16.6667	31.74	10
		31.76	6.66667	31.76	10	31.76	11.6667	31.76	13.3333	31.76	11.6667
		31.78	3.33333	31.78	3.33333	31.78	8.33333	31.78	10	31.78	11.6667
		31.8	8.33333	31.8	6.66667	31.8	8.33333	31.8	11.6667	31.8	8.33333
		31.82	3.33333	31.82	6.66667	31.82	3.33333	31.82	8.33333	31.82	6.66667
		31.84	13.3333	31.84	10	31.84	15	31.84	13.3333	31.84	15
		31.86	6.66667	31.86	8.33333	31.86	11.6667	31.86	13.3333	31.86	6.66667
		31.88	11.6667	31.88	11.6667	31.88	8.33333	31.88	16.6667	31.88	8.33333
		31.9	13.3333	31.9	6.66667	31.9	18.3333	31.9	13.3333	31.9	11.6667
		31.92	11.6667	31.92	15	31.92	0	31.92	11.6667	31.92	11.6667
		31.94	6.66667	31.94	8.33333	31.94	6.66667	31.94	6.66667	31.94	6.66667
		31.96	11.6667	31.96	15	31.96	10	31.96	11.6667	31.96	6.66667
		31.98	11.6667	31.98	11.6667	31.98	16.6667	31.98	11.6667	31.98	13.3333
		32	13.3333	32	6.66667	32	8.33333	32	18.3333	32	13.3333
		32.02	16.6667	32.02	6.66667	32.02	8.33333	32.02	8.33333	32.02	6.66667
		32.04	15	32.04	11.6667	32.04	11.6667	32.04	13.3333	32.04	6.66667
		32.06	11.6667	32.06	10	32.06	10	32.06	15	32.06	15
		32.08	5	32.08	3.33333	32.08	13.3333	32.08	15	32.08	11.6667
		32.1	6.66667	32.1	10	32.1	8.33333	32.1	8.33333	32.1	8.33333
		32.12	11.6667	32.12	13.3333	32.12	16.6667	32.12	16.6667	32.12	10
		32.14	21.6667	32.14	15	32.14	16.6667	32.14	13.3333	32.14	10
		32.16	16.6667	32.16	8.33333	32.16	5	32.16	11.6667	32.16	15
		32.18	18.3333	32.18	11.6667	32.18	15	32.18	10	32.18	18.3333
		32.2	16.6667	32.2	25	32.2	18.3333	32.2	16.6667	32.2	16.6667
		32.22	13.3333	32.22	13.3333	32.22	28.3333	32.22	20	32.22	15
		32.24	15	32.24	18.3333	32.24	11.6667	32.24	18.3333	32.24	18.3333
		32.26	11.6667	32.26	13.3333	32.26	20	32.26	28.3333	32.26	16.6667
		32.28	20	32.28	16.6667	32.28	23.3333	32.28	18.3333	32.28	18.3333
		32.3	8.33333	32.3	15	32.3	18.3333	32.3	20	32.3	15
		32.32	20	32.32	26.6667	32.32	16.6667	32.32	21.6667	32.32	30
		32.34	26.6667	32.34	26.6667	32.34	23.3333	32.34	18.3333	32.34	33.3333
		32.36	20	32.36	23.3333	32.36	20	32.36	25	32.36	31.6667
		32.38	18.3333	32.38	30	32.38	25	32.38	25	32.38	38.3333
		32.4	26.6667	32.4	41.6667	32.4	25	32.4	21.6667	32.4	38.3333
		32.42	21.6667	32.42	25	32.42	36.6667	32.42	26.6667	32.42	46.6667
		32.44	31.6667	32.44	33.3333	32.44	36.6667	32.44	21.6667	32.44	38.3333
		32.46	28.3333	32.46	43.3333	32.46	30	32.46	30	32.46	65
		32.48	38.3333	32.48	41.6667	32.48	53.3333	32.48	30	32.48	51.6667
		32.5	25	32.5	43.3333	32.5	51.6667	32.5	41.6667	32.5	56.6667
		32.52	40	32.52	30	32.52	51.6667	32.52	45	32.52	50
		32.54	38.3333	32.54	43.3333	32.54	51.6667	32.54	48.3333	32.54	58.3333
		32.56	21.6667	32.56	38.3333	32.56	63.3333	32.56	80	32.56	50
		32.58	26.6667	32.58	33.3333	32.58	60	32.58	51.6667	32.58	53.3333
		32.6	36.6667	32.6	35	32.6	56.6667	32.6	46.6667	32.6	38.3333
		32.62	18.3333	32.62	41.6667	32.62	86.6667	32.62	51.6667	32.62	36.6667
		32.64	30	32.64	25	32.64	68.3333	32.64	68.3333	32.64	33.3333
		32.66	20	32.66	31.6667	32.66	80	32.66	73.3333	32.66	38.3333
		32.68	30	32.68	26.6667	32.68	73.3333	32.68	70	32.68	18.3333
		32.7	18.3333	32.7	10	32.7	100	32.7	70	32.7	28.3333
		32.72	26.6667	32.72	15	32.72	58.3333	32.72	105	32.72	30
		32.74	10	32.74	15	32.74	101.667	32.74	91.6667	32.74	26.6667
		32.76	20	32.76	18.3333	32.76	85	32.76	86.6667	32.76	23.3333
		32.78	21.6667	32.78	11.6667	32.78	68.3333	32.78	85	32.78	31.6667
		32.8	23.3333	32.8	15	32.8	81.6667	32.8	85	32.8	13.3333
		32.82	16.6667	32.82	10	32.82	75	32.82	90	32.82	15
		32.84	10	32.84	5	32.84	71.6667	32.84	80	32.84	15
		32.86	6.66667	32.86	8.33333	32.86	86.6667	32.86	78.3333	32.86	16.6667
		32.88	8.33333	32.88	8.33333	32.88	66.6667	32.88	58.3333	32.88	10
		32.9	8.33333	32.9	8.33333	32.9	71.6667	32.9	50	32.9	10
		32.92	16.6667	32.92	13.3333	32.92	71.6667	32.92	86.6667	32.92	10
		32.94	13.3333	32.94	5	32.94	48.3333	32.94	66.6667	32.94	8.33333
		32.96	8.33333	32.96	5	32.96	55	32.96	66.6667	32.96	11.6667
		32.98	11.6667	32.98	6.66667	32.98	65	32.98	38.3333	32.98	10
		33	13.3333	33	6.66667	33	68.3333	33	46.6667	33	10
		33.02	8.33333	33.02	5	33.02	46.6667	33.02	36.6667	33.02	8.33333
		33.04	13.3333	33.04	8.33333	33.04	41.6667	33.04	21.6667	33.04	6.66667
		33.06	16.6667	33.06	3.33333	33.06	40	33.06	23.3333	33.06	11.6667
		33.08	8.33333	33.08	10	33.08	33.3333	33.08	38.3333	33.08	10
		33.1	10	33.1	6.66667	33.1	40	33.1	28.3333	33.1	8.33333
		33.12	10	33.12	10	33.12	36.6667	33.12	25	33.12	6.66667
		33.14	13.3333	33.14	13.3333	33.14	25	33.14	16.6667	33.14	11.6667
		33.16	6.66667	33.16	5	33.16	23.3333	33.16	20	33.16	6.66667
		33.18	11.6667	33.18	16.6667	33.18	23.3333	33.18	21.6667	33.18	13.3333
		33.2	8.33333	33.2	8.33333	33.2	20	33.2	16.6667	33.2	8.33333
		33.22	5	33.22	5	33.22	15	33.22	21.6667	33.22	6.66667
		33.24	13.3333	33.24	3.33333	33.24	10	33.24	16.6667	33.24	10
		33.26	6.66667	33.26	10	33.26	18.3333	33.26	18.3333	33.26	5
		33.28	11.6667	33.28	3.33333	33.28	11.6667	33.28	11.6667	33.28	0
		33.3	10	33.3	3.33333	33.3	11.6667	33.3	16.6667	33.3	8.33333
		33.32	10	33.32	1.66667	33.32	13.3333	33.32	28.3333	33.32	11.6667
		33.34	5	33.34	1.66667	33.34	13.3333	33.34	20	33.34	8.33333
		33.36	3.33333	33.36	1.66667	33.36	16.6667	33.36	13.3333	33.36	10
		33.38	13.3333	33.38	8.33333	33.38	16.6667	33.38	8.33333	33.38	3.33333
		33.4	13.3333	33.4	3.33333	33.4	8.33333	33.4	20	33.4	15
		33.42	6.66667	33.42	3.33333	33.42	8.33333	33.42	15	33.42	10
		33.44	8.33333	33.44	3.33333	33.44	8.33333	33.44	16.6667	33.44	10
		33.46	0	33.46	0	33.46	6.66667	33.46	15	33.46	8.33333
		33.48	5	33.48	3.33333	33.48	10	33.48	8.33333	33.48	3.33333
		33.5	6.66667	33.5	1.66667	33.5	13.3333	33.5	11.6667	33.5	10
		33.52	5	33.52	11.6667	33.52	3.33333	33.52	3.33333	33.52	6.66667
		33.54	5	33.54	5	33.54	10	33.54	16.6667	33.54	3.33333
		33.56	1.66667	33.56	6.66667	33.56	5	33.56	5	33.56	3.33333
		33.58	1.66667	33.58	3.33333	33.58	1.66667	33.58	15	33.58	8.33333
		33.6	5	33.6	1.66667	33.6	8.33333	33.6	1.66667	33.6	6.66667
		33.62	5	33.62	1.66667	33.62	8.33333	33.62	8.33333	33.62	3.33333
		33.64	1.66667	33.64	10	33.64	3.33333	33.64	6.66667	33.64	6.66667
		33.66	1.66667	33.66	1.66667	33.66	6.66667	33.66	8.33333	33.66	5
		33.68	1.66667	33.68	3.33333	33.68	6.66667	33.68	13.3333	33.68	6.66667
		33.7	5	33.7	0	33.7	15	33.7	10	33.7	5
		33.72	10	33.72	6.66667	33.72	8.33333	33.72	15	33.72	3.33333
		33.74	5	33.74	10	33.74	1.66667	33.74	5	33.74	5
		33.76	6.66667	33.76	13.3333	33.76	5	33.76	6.66667	33.76	10
		33.78	3.33333	33.78	10	33.78	6.66667	33.78	6.66667	33.78	3.33333
		33.8	10	33.8	10	33.8	8.33333	33.8	5	33.8	8.33333
		33.82	5	33.82	1.66667	33.82	5	33.82	3.33333	33.82	3.33333
		33.84	3.33333	33.84	6.66667	33.84	5	33.84	5	33.84	3.33333
		33.86	8.33333	33.86	10	33.86	8.33333	33.86	10	33.86	1.66667
		33.88	3.33333	33.88	0	33.88	1.66667	33.88	11.6667	33.88	6.66667
		33.9	1.66667	33.9	5	33.9	10	33.9	1.66667	33.9	6.66667
		33.92	5	33.92	3.33333	33.92	3.33333	33.92	6.66667	33.92	3.33333
		33.94	8.33333	33.94	5	33.94	13.3333	33.94	5	33.94	8.33333
		33.96	1.66667	33.96	8.33333	33.96	6.66667	33.96	6.66667	33.96	1.66667
		33.98	3.33333	33.98	5	33.98	5	33.98	6.66667	33.98	5
		34	5	34	1.66667	34	6.66667	34	6.66667	34	6.66667
		34.02	6.66667	34.02	6.66667	34.02	8.33333	34.02	10	34.02	5
		34.04	6.66667	34.04	3.33333	34.04	5	34.04	10	34.04	13.3333
		34.06	6.66667	34.06	5	34.06	3.33333	34.06	8.33333	34.06	3.33333
		34.08	5	34.08	6.66667	34.08	1.66667	34.08	8.33333	34.08	13.3333
		34.1	8.33333	34.1	3.33333	34.1	6.66667	34.1	0	34.1	3.33333
		34.12	5	34.12	5	34.12	13.3333	34.12	3.33333	34.12	3.33333
		34.14	3.33333	34.14	3.33333	34.14	5	34.14	5	34.14	6.66667
		34.16	5	34.16	5	34.16	5	34.16	5	34.16	5
		34.18	6.66667	34.18	1.66667	34.18	5	34.18	8.33333	34.18	5
		34.2	8.33333	34.2	6.66667	34.2	3.33333	34.2	5	34.2	11.6667
		34.22	15	34.22	5	34.22	3.33333	34.22	5	34.22	6.66667
		34.24	5	34.24	8.33333	34.24	10	34.24	3.33333	34.24	3.33333
		34.26	5	34.26	3.33333	34.26	5	34.26	10	34.26	8.33333
		34.28	6.66667	34.28	3.33333	34.28	3.33333	34.28	3.33333	34.28	6.66667
		34.3	8.33333	34.3	6.66667	34.3	3.33333	34.3	5	34.3	6.66667
		34.32	1.66667	34.32	3.33333	34.32	3.33333	34.32	6.66667	34.32	8.33333
		34.34	6.66667	34.34	6.66667	34.34	5	34.34	0	34.34	1.66667
		34.36	3.33333	34.36	3.33333	34.36	11.6667	34.36	6.66667	34.36	6.66667
		34.38	1.66667	34.38	10	34.38	8.33333	34.38	1.66667	34.38	8.33333
		34.4	8.33333	34.4	6.66667	34.4	10	34.4	3.33333	34.4	10
		34.42	3.33333	34.42	8.33333	34.42	5	34.42	5	34.42	3.33333
		34.44	1.66667	34.44	10	34.44	3.33333	34.44	13.3333	34.44	6.66667
		34.46	11.6667	34.46	10	34.46	8.33333	34.46	11.6667	34.46	5
		34.48	8.33333	34.48	1.66667	34.48	3.33333	34.48	13.3333	34.48	6.66667
		34.5	8.33333	34.5	6.66667	34.5	11.6667	34.5	1.66667	34.5	1.66667
		34.52	10	34.52	6.66667	34.52	3.33333	34.52	8.33333	34.52	5
		34.54	10	34.54	11.6667	34.54	3.33333	34.54	5	34.54	6.66667
		34.56	3.33333	34.56	6.66667	34.56	5	34.56	3.33333	34.56	6.66667
		34.58	5	34.58	5	34.58	5	34.58	11.6667	34.58	5
		34.6	5	34.6	1.66667	34.6	8.33333	34.6	5	34.6	5
		34.62	5	34.62	6.66667	34.62	8.33333	34.62	8.33333	34.62	6.66667
		34.64	6.66667	34.64	5	34.64	6.66667	34.64	5	34.64	8.33333
		34.66	8.33333	34.66	1.66667	34.66	8.33333	34.66	3.33333	34.66	6.66667
		34.68	8.33333	34.68	1.66667	34.68	5	34.68	8.33333	34.68	3.33333
		34.7	6.66667	34.7	5	34.7	8.33333	34.7	5	34.7	11.6667
		34.72	1.66667	34.72	6.66667	34.72	6.66667	34.72	3.33333	34.72	5
		34.74	10	34.74	6.66667	34.74	8.33333	34.74	8.33333	34.74	6.66667
		34.76	15	34.76	3.33333	34.76	6.66667	34.76	11.6667	34.76	8.33333
		34.78	6.66667	34.78	5	34.78	5	34.78	8.33333	34.78	8.33333
		34.8	13.3333	34.8	8.33333	34.8	8.33333	34.8	1.66667	34.8	6.66667
		34.82	15	34.82	8.33333	34.82	3.33333	34.82	6.66667	34.82	13.3333
		34.84	16.6667	34.84	5	34.84	8.33333	34.84	5	34.84	8.33333
		34.86	13.3333	34.86	3.33333	34.86	6.66667	34.86	3.33333	34.86	11.6667
		34.88	8.33333	34.88	5	34.88	15	34.88	8.33333	34.88	11.6667
		34.9	8.33333	34.9	10	34.9	5	34.9	5	34.9	15
		34.92	13.3333	34.92	3.33333	34.92	8.33333	34.92	6.66667	34.92	20
		34.94	13.3333	34.94	6.66667	34.94	11.6667	34.94	8.33333	34.94	13.3333
		34.96	13.3333	34.96	10	34.96	8.33333	34.96	8.33333	34.96	6.66667
		34.98	8.33333	34.98	1.66667	34.98	3.33333	34.98	11.6667	34.98	5
		35	11.6667	35	11.6667	35	11.6667	35	6.66667	35	5
		35.02	13.3333	35.02	5	35.02	6.66667	35.02	11.6667	35.02	8.33333
		35.04	3.33333	35.04	3.33333	35.04	6.66667	35.04	16.6667	35.04	3.33333
		35.06	10	35.06	8.33333	35.06	6.66667	35.06	15	35.06	6.66667
		35.08	8.33333	35.08	3.33333	35.08	10	35.08	16.6667	35.08	8.33333
		35.1	1.66667	35.1	6.66667	35.1	6.66667	35.1	10	35.1	6.66667
		35.12	3.33333	35.12	6.66667	35.12	18.3333	35.12	8.33333	35.12	1.66667
		35.14	5	35.14	6.66667	35.14	11.6667	35.14	11.6667	35.14	5
		35.16	6.66667	35.16	6.66667	35.16	11.6667	35.16	13.3333	35.16	3.33333
		35.18	6.66667	35.18	8.33333	35.18	11.6667	35.18	5	35.18	3.33333
		35.2	1.66667	35.2	3.33333	35.2	5	35.2	8.33333	35.2	6.66667
		35.22	3.33333	35.22	6.66667	35.22	15	35.22	1.66667	35.22	1.66667
		35.24	3.33333	35.24	8.33333	35.24	5	35.24	10	35.24	3.33333
		35.26	6.66667	35.26	3.33333	35.26	8.33333	35.26	5	35.26	1.66667
		35.28	8.33333	35.28	6.66667	35.28	8.33333	35.28	8.33333	35.28	8.33333
		35.3	5	35.3	0	35.3	11.6667	35.3	1.66667	35.3	5
		35.32	6.66667	35.32	3.33333	35.32	6.66667	35.32	15	35.32	6.66667
		35.34	5	35.34	3.33333	35.34	11.6667	35.34	10	35.34	8.33333
		35.36	6.66667	35.36	5	35.36	10	35.36	3.33333	35.36	3.33333
		35.38	5	35.38	8.33333	35.38	8.33333	35.38	5	35.38	3.33333
		35.4	5	35.4	3.33333	35.4	8.33333	35.4	8.33333	35.4	1.66667
		35.42	5	35.42	3.33333	35.42	8.33333	35.42	8.33333	35.42	5
		35.44	6.66667	35.44	11.6667	35.44	6.66667	35.44	6.66667	35.44	5
		35.46	3.33333	35.46	3.33333	35.46	10	35.46	3.33333	35.46	6.66667
		35.48	8.33333	35.48	1.66667	35.48	0	35.48	5	35.48	3.33333
		35.5	10	35.5	1.66667	35.5	3.33333	35.5	3.33333	35.5	6.66667
		35.52	8.33333	35.52	3.33333	35.52	3.33333	35.52	6.66667	35.52	8.33333
		35.54	10	35.54	8.33333	35.54	8.33333	35.54	5	35.54	11.6667
		35.56	1.66667	35.56	5	35.56	5	35.56	3.33333	35.56	6.66667
		35.58	6.66667	35.58	3.33333	35.58	5	35.58	1.66667	35.58	8.33333
		35.6	8.33333	35.6	6.66667	35.6	1.66667	35.6	3.33333	35.6	3.33333
		35.62	5	35.62	8.33333	35.62	8.33333	35.62	0	35.62	5
		35.64	10	35.64	1.66667	35.64	6.66667	35.64	6.66667	35.64	5
		35.66	11.6667	35.66	3.33333	35.66	6.66667	35.66	5	35.66	6.66667
		35.68	6.66667	35.68	1.66667	35.68	8.33333	35.68	5	35.68	6.66667
		35.7	8.33333	35.7	5	35.7	11.6667	35.7	3.33333	35.7	8.33333
		35.72	8.33333	35.72	5	35.72	3.33333	35.72	5	35.72	5
		35.74	8.33333	35.74	5	35.74	8.33333	35.74	1.66667	35.74	3.33333
		35.76	11.6667	35.76	5	35.76	6.66667	35.76	10	35.76	8.33333
		35.78	5	35.78	3.33333	35.78	3.33333	35.78	3.33333	35.78	3.33333
		35.8	8.33333	35.8	5	35.8	8.33333	35.8	5	35.8	5
		35.82	0	35.82	10	35.82	5	35.82	11.6667	35.82	6.66667
		35.84	3.33333	35.84	3.33333	35.84	6.66667	35.84	1.66667	35.84	5
		35.86	6.66667	35.86	6.66667	35.86	6.66667	35.86	8.33333	35.86	1.66667
		35.88	6.66667	35.88	1.66667	35.88	3.33333	35.88	6.66667	35.88	3.33333
		35.9	3.33333	35.9	5	35.9	11.6667	35.9	3.33333	35.9	5
		35.92	3.33333	35.92	1.66667	35.92	3.33333	35.92	8.33333	35.92	1.66667
		35.94	11.6667	35.94	3.33333	35.94	11.6667	35.94	6.66667	35.94	3.33333
		35.96	6.66667	35.96	10	35.96	8.33333	35.96	10	35.96	6.66667
		35.98	8.33333	35.98	8.33333	35.98	3.33333	35.98	5	35.98	6.66667
		36	10	36	5	36	5	36	1.66667	36	6.66667
		36.02	0	36.02	3.33333	36.02	6.66667	36.02	8.33333	36.02	5
		36.04	1.66667	36.04	11.6667	36.04	5	36.04	0	36.04	6.66667
		36.06	6.66667	36.06	8.33333	36.06	15	36.06	5	36.06	5
		36.08	6.66667	36.08	1.66667	36.08	8.33333	36.08	3.33333	36.08	3.33333
		36.1	5	36.1	1.66667	36.1	10	36.1	10	36.1	6.66667
		36.12	8.33333	36.12	1.66667	36.12	10	36.12	10	36.12	11.6667
		36.14	10	36.14	8.33333	36.14	10	36.14	6.66667	36.14	10
		36.16	6.66667	36.16	3.33333	36.16	5	36.16	10	36.16	3.33333
		36.18	10	36.18	5	36.18	13.3333	36.18	8.33333	36.18	8.33333
		36.2	10	36.2	15	36.2	1.66667	36.2	8.33333	36.2	3.33333
		36.22	8.33333	36.22	8.33333	36.22	11.6667	36.22	13.3333	36.22	8.33333
		36.24	11.6667	36.24	3.33333	36.24	11.6667	36.24	10	36.24	10
		36.26	15	36.26	5	36.26	5	36.26	15	36.26	10
		36.28	6.66667	36.28	10	36.28	16.6667	36.28	8.33333	36.28	8.33333
		36.3	13.3333	36.3	3.33333	36.3	8.33333	36.3	10	36.3	6.66667
		36.32	5	36.32	13.3333	36.32	8.33333	36.32	10	36.32	11.6667
		36.34	10	36.34	5	36.34	8.33333	36.34	8.33333	36.34	3.33333
		36.36	3.33333	36.36	8.33333	36.36	5	36.36	10	36.36	3.33333
		36.38	8.33333	36.38	16.6667	36.38	5	36.38	6.66667	36.38	15
		36.4	3.33333	36.4	11.6667	36.4	11.6667	36.4	8.33333	36.4	8.33333
		36.42	11.6667	36.42	6.66667	36.42	13.3333	36.42	8.33333	36.42	13.3333
		36.44	16.6667	36.44	15	36.44	11.6667	36.44	13.3333	36.44	10
		36.46	15	36.46	11.6667	36.46	15	36.46	5	36.46	8.33333
		36.48	16.6667	36.48	6.66667	36.48	11.6667	36.48	13.3333	36.48	21.6667
		36.5	10	36.5	8.33333	36.5	21.6667	36.5	10	36.5	18.3333
		36.52	8.33333	36.52	10	36.52	15	36.52	10	36.52	10
		36.54	11.6667	36.54	10	36.54	15	36.54	11.6667	36.54	16.6667
		36.56	15	36.56	16.6667	36.56	15	36.56	16.6667	36.56	13.3333
		36.58	18.3333	36.58	15	36.58	20	36.58	11.6667	36.58	13.3333
		36.6	11.6667	36.6	6.66667	36.6	11.6667	36.6	10	36.6	20
		36.62	21.6667	36.62	11.6667	36.62	18.3333	36.62	26.6667	36.62	11.6667
		36.64	13.3333	36.64	11.6667	36.64	18.3333	36.64	23.3333	36.64	20
		36.66	13.3333	36.66	11.6667	36.66	23.3333	36.66	26.6667	36.66	15
		36.68	5	36.68	11.6667	36.68	20	36.68	16.6667	36.68	6.66667
		36.7	20	36.7	3.33333	36.7	23.3333	36.7	25	36.7	11.6667
		36.72	10	36.72	10	36.72	21.6667	36.72	25	36.72	16.6667
		36.74	5	36.74	15	36.74	26.6667	36.74	31.6667	36.74	15
		36.76	8.33333	36.76	5	36.76	23.3333	36.76	25	36.76	13.3333
		36.78	1.66667	36.78	5	36.78	31.6667	36.78	16.6667	36.78	15
		36.8	6.66667	36.8	8.33333	36.8	28.3333	36.8	36.6667	36.8	8.33333
		36.82	3.33333	36.82	11.6667	36.82	30	36.82	28.3333	36.82	10
		36.84	6.66667	36.84	10	36.84	31.6667	36.84	21.6667	36.84	11.6667
		36.86	10	36.86	10	36.86	23.3333	36.86	18.3333	36.86	5
		36.88	5	36.88	3.33333	36.88	21.6667	36.88	25	36.88	6.66667
		36.9	16.6667	36.9	8.33333	36.9	21.6667	36.9	31.6667	36.9	5
		36.92	5	36.92	10	36.92	25	36.92	25	36.92	8.33333
		36.94	15	36.94	5	36.94	21.6667	36.94	15	36.94	1.66667
		36.96	11.6667	36.96	6.66667	36.96	23.3333	36.96	20	36.96	0
		36.98	10	36.98	1.66667	36.98	11.6667	36.98	20	36.98	6.66667
		37	11.6667	37	5	37	16.6667	37	21.6667	37	5
		37.02	6.66667	37.02	6.66667	37.02	20	37.02	28.3333	37.02	8.33333
		37.04	1.66667	37.04	5	37.04	23.3333	37.04	16.6667	37.04	8.33333
		37.06	1.66667	37.06	5	37.06	18.3333	37.06	10	37.06	8.33333
		37.08	6.66667	37.08	0	37.08	18.3333	37.08	6.66667	37.08	3.33333
		37.1	3.33333	37.1	5	37.1	20	37.1	11.6667	37.1	5
		37.12	3.33333	37.12	0	37.12	20	37.12	21.6667	37.12	3.33333
		37.14	6.66667	37.14	1.66667	37.14	20	37.14	13.3333	37.14	5
		37.16	6.66667	37.16	5	37.16	13.3333	37.16	8.33333	37.16	3.33333
		37.18	8.33333	37.18	0	37.18	13.3333	37.18	13.3333	37.18	5
		37.2	11.6667	37.2	1.66667	37.2	6.66667	37.2	11.6667	37.2	3.33333
		37.22	11.6667	37.22	1.66667	37.22	11.6667	37.22	11.6667	37.22	5
		37.24	5	37.24	6.66667	37.24	16.6667	37.24	6.66667	37.24	1.66667
		37.26	11.6667	37.26	3.33333	37.26	10	37.26	8.33333	37.26	1.66667
		37.28	8.33333	37.28	1.66667	37.28	8.33333	37.28	8.33333	37.28	5
		37.3	3.33333	37.3	3.33333	37.3	13.3333	37.3	8.33333	37.3	3.33333
		37.32	3.33333	37.32	5	37.32	6.66667	37.32	10	37.32	3.33333
		37.34	5	37.34	6.66667	37.34	8.33333	37.34	3.33333	37.34	5
		37.36	6.66667	37.36	3.33333	37.36	8.33333	37.36	10	37.36	3.33333
		37.38	1.66667	37.38	15	37.38	10	37.38	5	37.38	10
		37.4	5	37.4	6.66667	37.4	6.66667	37.4	6.66667	37.4	5
		37.42	3.33333	37.42	1.66667	37.42	11.6667	37.42	5	37.42	5
		37.44	6.66667	37.44	11.6667	37.44	6.66667	37.44	6.66667	37.44	10
		37.46	3.33333	37.46	5	37.46	6.66667	37.46	6.66667	37.46	3.33333
		37.48	3.33333	37.48	5	37.48	3.33333	37.48	11.6667	37.48	5
		37.5	10	37.5	6.66667	37.5	1.66667	37.5	5	37.5	11.6667
		37.52	5	37.52	6.66667	37.52	3.33333	37.52	3.33333	37.52	6.66667
		37.54	13.3333	37.54	1.66667	37.54	10	37.54	11.6667	37.54	11.6667
		37.56	5	37.56	8.33333	37.56	1.66667	37.56	6.66667	37.56	8.33333
		37.58	6.66667	37.58	1.66667	37.58	11.6667	37.58	10	37.58	6.66667
		37.6	5	37.6	1.66667	37.6	10	37.6	10	37.6	1.66667
		37.62	8.33333	37.62	8.33333	37.62	10	37.62	0	37.62	6.66667
		37.64	6.66667	37.64	0	37.64	15	37.64	1.66667	37.64	8.33333
		37.66	5	37.66	5	37.66	13.3333	37.66	3.33333	37.66	6.66667
		37.68	6.66667	37.68	1.66667	37.68	5	37.68	8.33333	37.68	3.33333
		37.7	8.33333	37.7	3.33333	37.7	5	37.7	6.66667	37.7	6.66667
		37.72	10	37.72	5	37.72	6.66667	37.72	6.66667	37.72	6.66667
		37.74	3.33333	37.74	3.33333	37.74	5	37.74	15	37.74	10
		37.76	3.33333	37.76	1.66667	37.76	5	37.76	3.33333	37.76	6.66667
		37.78	10	37.78	1.66667	37.78	15	37.78	10	37.78	3.33333
		37.8	6.66667	37.8	1.66667	37.8	8.33333	37.8	5	37.8	1.66667
		37.82	6.66667	37.82	3.33333	37.82	6.66667	37.82	8.33333	37.82	1.66667
		37.84	3.33333	37.84	1.66667	37.84	8.33333	37.84	6.66667	37.84	5
		37.86	3.33333	37.86	5	37.86	6.66667	37.86	13.3333	37.86	8.33333
		37.88	6.66667	37.88	3.33333	37.88	6.66667	37.88	5	37.88	1.66667
		37.9	5	37.9	1.66667	37.9	13.3333	37.9	11.6667	37.9	13.3333
		37.92	5	37.92	1.66667	37.92	10	37.92	13.3333	37.92	3.33333
		37.94	8.33333	37.94	3.33333	37.94	6.66667	37.94	5	37.94	3.33333
		37.96	3.33333	37.96	1.66667	37.96	11.6667	37.96	11.6667	37.96	3.33333
		37.98	3.33333	37.98	1.66667	37.98	16.6667	37.98	10	37.98	10
		38	5	38	5	38	3.33333	38	15	38	6.66667
		38.02	3.33333	38.02	5	38.02	5	38.02	20	38.02	6.66667
		38.04	8.33333	38.04	5	38.04	5	38.04	5	38.04	5
		38.06	1.66667	38.06	8.33333	38.06	10	38.06	6.66667	38.06	6.66667
		38.08	3.33333	38.08	3.33333	38.08	6.66667	38.08	10	38.08	6.66667
		38.1	6.66667	38.1	3.33333	38.1	10	38.1	20	38.1	3.33333
		38.12	6.66667	38.12	0	38.12	3.33333	38.12	1.66667	38.12	3.33333
		38.14	3.33333	38.14	3.33333	38.14	6.66667	38.14	6.66667	38.14	1.66667
		38.16	3.33333	38.16	3.33333	38.16	8.33333	38.16	1.66667	38.16	3.33333
		38.18	3.33333	38.18	1.66667	38.18	6.66667	38.18	5	38.18	3.33333
		38.2	10	38.2	8.33333	38.2	5	38.2	5	38.2	3.33333
		38.22	6.66667	38.22	5	38.22	6.66667	38.22	6.66667	38.22	1.66667
		38.24	3.33333	38.24	5	38.24	10	38.24	5	38.24	8.33333
		38.26	5	38.26	0	38.26	3.33333	38.26	3.33333	38.26	8.33333
		38.28	3.33333	38.28	5	38.28	1.66667	38.28	6.66667	38.28	5
		38.3	5	38.3	8.33333	38.3	10	38.3	5	38.3	3.33333
		38.32	10	38.32	3.33333	38.32	1.66667	38.32	1.66667	38.32	6.66667
		38.34	0	38.34	3.33333	38.34	5	38.34	0	38.34	0
		38.36	1.66667	38.36	1.66667	38.36	3.33333	38.36	3.33333	38.36	5
		38.38	15	38.38	5	38.38	3.33333	38.38	1.66667	38.38	1.66667
		38.4	8.33333	38.4	3.33333	38.4	3.33333	38.4	1.66667	38.4	1.66667
		38.42	1.66667	38.42	6.66667	38.42	3.33333	38.42	5	38.42	0
		38.44	6.66667	38.44	8.33333	38.44	3.33333	38.44	1.66667	38.44	3.33333
		38.46	0	38.46	3.33333	38.46	5	38.46	5	38.46	3.33333
		38.48	1.66667	38.48	1.66667	38.48	1.66667	38.48	8.33333	38.48	8.33333
		38.5	6.66667	38.5	3.33333	38.5	0	38.5	5	38.5	6.66667
		38.52	3.33333	38.52	0	38.52	1.66667	38.52	5	38.52	3.33333
		38.54	3.33333	38.54	5	38.54	1.66667	38.54	3.33333	38.54	6.66667
		38.56	3.33333	38.56	6.66667	38.56	8.33333	38.56	1.66667	38.56	1.66667
		38.58	1.66667	38.58	6.66667	38.58	3.33333	38.58	3.33333	38.58	10
		38.6	3.33333	38.6	1.66667	38.6	5	38.6	1.66667	38.6	8.33333
		38.62	0	38.62	3.33333	38.62	1.66667	38.62	3.33333	38.62	3.33333
		38.64	1.66667	38.64	5	38.64	1.66667	38.64	3.33333	38.64	5
		38.66	1.66667	38.66	6.66667	38.66	6.66667	38.66	5	38.66	6.66667
		38.68	1.66667	38.68	1.66667	38.68	10	38.68	6.66667	38.68	3.33333
		38.7	8.33333	38.7	1.66667	38.7	5	38.7	3.33333	38.7	6.66667
		38.72	10	38.72	3.33333	38.72	5	38.72	5	38.72	8.33333
		38.74	3.33333	38.74	5	38.74	0	38.74	5	38.74	1.66667
		38.76	5	38.76	1.66667	38.76	3.33333	38.76	5	38.76	6.66667
		38.78	6.66667	38.78	8.33333	38.78	6.66667	38.78	8.33333	38.78	5
		38.8	1.66667	38.8	1.66667	38.8	0	38.8	0	38.8	5
		38.82	0	38.82	6.66667	38.82	3.33333	38.82	3.33333	38.82	1.66667
		38.84	5	38.84	6.66667	38.84	1.66667	38.84	6.66667	38.84	1.66667
		38.86	5	38.86	3.33333	38.86	3.33333	38.86	5	38.86	1.66667
		38.88	1.66667	38.88	3.33333	38.88	1.66667	38.88	3.33333	38.88	6.66667
		38.9	5	38.9	6.66667	38.9	3.33333	38.9	3.33333	38.9	1.66667
		38.92	6.66667	38.92	5	38.92	5	38.92	3.33333	38.92	1.66667
		38.94	5	38.94	3.33333	38.94	0	38.94	0	38.94	3.33333
		38.96	10	38.96	1.66667	38.96	5	38.96	1.66667	38.96	5
		38.98	5	38.98	1.66667	38.98	6.66667	38.98	1.66667	38.98	1.66667
		39	3.33333	39	0	39	3.33333	39	1.66667	39	1.66667
		39.02	10	39.02	1.66667	39.02	3.33333	39.02	3.33333	39.02	0
		39.04	13.3333	39.04	8.33333	39.04	5	39.04	1.66667	39.04	1.66667
		39.06	10	39.06	5	39.06	5	39.06	3.33333	39.06	1.66667
		39.08	3.33333	39.08	0	39.08	5	39.08	6.66667	39.08	1.66667
		39.1	5	39.1	0	39.1	6.66667	39.1	5	39.1	1.66667
		39.12	6.66667	39.12	1.66667	39.12	1.66667	39.12	0	39.12	1.66667
		39.14	1.66667	39.14	5	39.14	3.33333	39.14	5	39.14	1.66667
		39.16	11.6667	39.16	6.66667	39.16	10	39.16	1.66667	39.16	10
		39.18	1.66667	39.18	5	39.18	1.66667	39.18	8.33333	39.18	6.66667
		39.2	1.66667	39.2	3.33333	39.2	0	39.2	5	39.2	3.33333
		39.22	5	39.22	3.33333	39.22	0	39.22	1.66667	39.22	6.66667
		39.24	1.66667	39.24	1.66667	39.24	3.33333	39.24	5	39.24	5
		39.26	1.66667	39.26	6.66667	39.26	3.33333	39.26	5	39.26	1.66667
		39.28	1.66667	39.28	1.66667	39.28	6.66667	39.28	0	39.28	3.33333
		39.3	8.33333	39.3	8.33333	39.3	1.66667	39.3	3.33333	39.3	5
		39.32	6.66667	39.32	3.33333	39.32	8.33333	39.32	3.33333	39.32	0
		39.34	5	39.34	5	39.34	3.33333	39.34	5	39.34	5
		39.36	3.33333	39.36	1.66667	39.36	5	39.36	5	39.36	5
		39.38	5	39.38	3.33333	39.38	6.66667	39.38	1.66667	39.38	5
		39.4	0	39.4	0	39.4	1.66667	39.4	5	39.4	0
		39.42	3.33333	39.42	3.33333	39.42	0	39.42	5	39.42	0
		39.44	5	39.44	1.66667	39.44	6.66667	39.44	3.33333	39.44	5
		39.46	8.33333	39.46	3.33333	39.46	3.33333	39.46	1.66667	39.46	3.33333
		39.48	1.66667	39.48	3.33333	39.48	3.33333	39.48	3.33333	39.48	1.66667
		39.5	3.33333	39.5	5	39.5	0	39.5	1.66667	39.5	8.33333
		39.52	3.33333	39.52	5	39.52	1.66667	39.52	5	39.52	6.66667
		39.54	5	39.54	0	39.54	3.33333	39.54	3.33333	39.54	1.66667
		39.56	8.33333	39.56	5	39.56	5	39.56	5	39.56	1.66667
		39.58	5	39.58	3.33333	39.58	0	39.58	3.33333	39.58	1.66667
		39.6	5	39.6	3.33333	39.6	1.66667	39.6	5	39.6	3.33333
		39.62	0	39.62	5	39.62	0	39.62	1.66667	39.62	3.33333
		39.64	1.66667	39.64	3.33333	39.64	1.66667	39.64	1.66667	39.64	3.33333
		39.66	10	39.66	5	39.66	1.66667	39.66	5	39.66	5
		39.68	8.33333	39.68	3.33333	39.68	1.66667	39.68	5	39.68	5
		39.7	8.33333	39.7	5	39.7	3.33333	39.7	3.33333	39.7	0
		39.72	1.66667	39.72	1.66667	39.72	1.66667	39.72	3.33333	39.72	3.33333
		39.74	1.66667	39.74	8.33333	39.74	8.33333	39.74	3.33333	39.74	6.66667
		39.76	5	39.76	1.66667	39.76	1.66667	39.76	3.33333	39.76	8.33333
		39.78	3.33333	39.78	1.66667	39.78	8.33333	39.78	5	39.78	3.33333
		39.8	3.33333	39.8	6.66667	39.8	3.33333	39.8	1.66667	39.8	1.66667
		39.82	10	39.82	3.33333	39.82	6.66667	39.82	3.33333	39.82	3.33333
		39.84	3.33333	39.84	0	39.84	8.33333	39.84	6.66667	39.84	5
		39.86	5	39.86	1.66667	39.86	8.33333	39.86	5	39.86	5
		39.88	8.33333	39.88	5	39.88	1.66667	39.88	3.33333	39.88	5
		39.9	1.66667	39.9	1.66667	39.9	5	39.9	1.66667	39.9	3.33333
		39.92	5	39.92	3.33333	39.92	3.33333	39.92	5	39.92	0
		39.94	1.66667	39.94	0	39.94	8.33333	39.94	1.66667	39.94	5
		39.96	10	39.96	10	39.96	1.66667	39.96	3.33333	39.96	5
		39.98	5	39.98	10	39.98	5	39.98	6.66667	39.98	3.33333
		40	5	40	3.33333	40	0	40	3.33333	40	0
		40.02	1.66667	40.02	0	40.02	5	40.02	1.66667	40.02	1.66667
		40.04	1.66667	40.04	3.33333	40.04	1.66667	40.04	5	40.04	1.66667
		40.06	3.33333	40.06	1.66667	40.06	5	40.06	6.66667	40.06	3.33333
		40.08	1.66667	40.08	5	40.08	3.33333	40.08	1.66667	40.08	0
		40.1	5	40.1	1.66667	40.1	1.66667	40.1	5	40.1	1.66667
		40.12	5	40.12	5	40.12	3.33333	40.12	1.66667	40.12	3.33333
		40.14	1.66667	40.14	1.66667	40.14	1.66667	40.14	1.66667	40.14	0
		40.16	5	40.16	1.66667	40.16	8.33333	40.16	0	40.16	10
		40.18	0	40.18	3.33333	40.18	5	40.18	3.33333	40.18	1.66667
		40.2	5	40.2	6.66667	40.2	1.66667	40.2	3.33333	40.2	1.66667
		40.22	0	40.22	1.66667	40.22	6.66667	40.22	3.33333	40.22	1.66667
		40.24	3.33333	40.24	3.33333	40.24	3.33333	40.24	5	40.24	10
		40.26	3.33333	40.26	6.66667	40.26	8.33333	40.26	8.33333	40.26	5
		40.28	3.33333	40.28	3.33333	40.28	5	40.28	1.66667	40.28	6.66667
		40.3	0	40.3	6.66667	40.3	3.33333	40.3	6.66667	40.3	1.66667
		40.32	1.66667	40.32	3.33333	40.32	3.33333	40.32	1.66667	40.32	6.66667
		40.34	6.66667	40.34	3.33333	40.34	3.33333	40.34	1.66667	40.34	5
		40.36	8.33333	40.36	3.33333	40.36	1.66667	40.36	0	40.36	6.66667
		40.38	6.66667	40.38	1.66667	40.38	1.66667	40.38	1.66667	40.38	6.66667
		40.4	0	40.4	1.66667	40.4	0	40.4	10	40.4	5
		40.42	8.33333	40.42	5	40.42	5	40.42	3.33333	40.42	1.66667
		40.44	1.66667	40.44	1.66667	40.44	3.33333	40.44	1.66667	40.44	1.66667
		40.46	3.33333	40.46	5	40.46	6.66667	40.46	3.33333	40.46	3.33333
		40.48	5	40.48	0	40.48	5	40.48	1.66667	40.48	3.33333
		40.5	1.66667	40.5	3.33333	40.5	6.66667	40.5	3.33333	40.5	5
		40.52	8.33333	40.52	6.66667	40.52	6.66667	40.52	3.33333	40.52	5
		40.54	5	40.54	3.33333	40.54	5	40.54	10	40.54	1.66667
		40.56	6.66667	40.56	0	40.56	5	40.56	6.66667	40.56	5
		40.58	1.66667	40.58	6.66667	40.58	3.33333	40.58	1.66667	40.58	6.66667
		40.6	3.33333	40.6	1.66667	40.6	5	40.6	3.33333	40.6	3.33333
		40.62	8.33333	40.62	5	40.62	3.33333	40.62	3.33333	40.62	3.33333
		40.64	1.66667	40.64	5	40.64	3.33333	40.64	3.33333	40.64	6.66667
		40.66	3.33333	40.66	1.66667	40.66	1.66667	40.66	8.33333	40.66	6.66667
		40.68	0	40.68	0	40.68	1.66667	40.68	3.33333	40.68	11.6667
		40.7	0	40.7	6.66667	40.7	1.66667	40.7	1.66667	40.7	5
		40.72	5	40.72	3.33333	40.72	1.66667	40.72	5	40.72	1.66667
		40.74	5	40.74	8.33333	40.74	1.66667	40.74	0	40.74	5
		40.76	3.33333	40.76	5	40.76	1.66667	40.76	1.66667	40.76	1.66667
		40.78	5	40.78	5	40.78	5	40.78	3.33333	40.78	1.66667
		40.8	5	40.8	1.66667	40.8	5	40.8	0	40.8	3.33333
		40.82	3.33333	40.82	1.66667	40.82	3.33333	40.82	3.33333	40.82	1.66667
		40.84	1.66667	40.84	8.33333	40.84	3.33333	40.84	3.33333	40.84	3.33333
		40.86	5	40.86	3.33333	40.86	6.66667	40.86	3.33333	40.86	6.66667
		40.88	6.66667	40.88	5	40.88	3.33333	40.88	3.33333	40.88	1.66667
		40.9	3.33333	40.9	1.66667	40.9	6.66667	40.9	5	40.9	5
		40.92	1.66667	40.92	0	40.92	0	40.92	1.66667	40.92	1.66667
		40.94	5	40.94	1.66667	40.94	5	40.94	0	40.94	3.33333
		40.96	8.33333	40.96	1.66667	40.96	5	40.96	3.33333	40.96	5
		40.98	0	40.98	1.66667	40.98	1.66667	40.98	3.33333	40.98	3.33333
		41	5	41	1.66667	41	8.33333	41	5	41	3.33333
		41.02	8.33333	41.02	3.33333	41.02	3.33333	41.02	5	41.02	8.33333
		41.04	1.66667	41.04	1.66667	41.04	0	41.04	0	41.04	3.33333
		41.06	3.33333	41.06	1.66667	41.06	3.33333	41.06	3.33333	41.06	5
		41.08	1.66667	41.08	6.66667	41.08	5	41.08	3.33333	41.08	5
		41.1	1.66667	41.1	1.66667	41.1	0	41.1	5	41.1	0
		41.12	6.66667	41.12	3.33333	41.12	5	41.12	3.33333	41.12	3.33333
		41.14	0	41.14	8.33333	41.14	3.33333	41.14	5	41.14	6.66667
		41.16	0	41.16	3.33333	41.16	1.66667	41.16	3.33333	41.16	3.33333
		41.18	1.66667	41.18	3.33333	41.18	3.33333	41.18	5	41.18	8.33333
		41.2	3.33333	41.2	3.33333	41.2	8.33333	41.2	3.33333	41.2	5
		41.22	5	41.22	3.33333	41.22	5	41.22	10	41.22	0
		41.24	1.66667	41.24	3.33333	41.24	3.33333	41.24	3.33333	41.24	0
		41.26	0	41.26	3.33333	41.26	6.66667	41.26	1.66667	41.26	5
		41.28	0	41.28	3.33333	41.28	1.66667	41.28	11.6667	41.28	1.66667
		41.3	1.66667	41.3	1.66667	41.3	5	41.3	5	41.3	3.33333
		41.32	3.33333	41.32	1.66667	41.32	1.66667	41.32	5	41.32	3.33333
		41.34	6.66667	41.34	3.33333	41.34	5	41.34	5	41.34	1.66667
		41.36	5	41.36	6.66667	41.36	8.33333	41.36	5	41.36	8.33333
		41.38	8.33333	41.38	3.33333	41.38	5	41.38	10	41.38	8.33333
		41.4	8.33333	41.4	3.33333	41.4	0	41.4	1.66667	41.4	3.33333
		41.42	1.66667	41.42	3.33333	41.42	5	41.42	1.66667	41.42	3.33333
		41.44	1.66667	41.44	1.66667	41.44	5	41.44	5	41.44	3.33333
		41.46	8.33333	41.46	6.66667	41.46	8.33333	41.46	6.66667	41.46	1.66667
		41.48	3.33333	41.48	1.66667	41.48	6.66667	41.48	5	41.48	1.66667
		41.5	5	41.5	1.66667	41.5	8.33333	41.5	5	41.5	3.33333
		41.52	6.66667	41.52	3.33333	41.52	6.66667	41.52	6.66667	41.52	1.66667
		41.54	5	41.54	1.66667	41.54	8.33333	41.54	13.3333	41.54	6.66667
		41.56	3.33333	41.56	8.33333	41.56	6.66667	41.56	1.66667	41.56	5
		41.58	3.33333	41.58	1.66667	41.58	3.33333	41.58	8.33333	41.58	3.33333
		41.6	5	41.6	10	41.6	6.66667	41.6	5	41.6	3.33333
		41.62	3.33333	41.62	5	41.62	3.33333	41.62	3.33333	41.62	3.33333
		41.64	3.33333	41.64	3.33333	41.64	6.66667	41.64	3.33333	41.64	1.66667
		41.66	1.66667	41.66	3.33333	41.66	11.6667	41.66	5	41.66	3.33333
		41.68	3.33333	41.68	5	41.68	6.66667	41.68	5	41.68	5
		41.7	3.33333	41.7	5	41.7	5	41.7	8.33333	41.7	1.66667
		41.72	6.66667	41.72	0	41.72	6.66667	41.72	3.33333	41.72	3.33333
		41.74	6.66667	41.74	1.66667	41.74	8.33333	41.74	3.33333	41.74	6.66667
		41.76	0	41.76	1.66667	41.76	8.33333	41.76	6.66667	41.76	5
		41.78	0	41.78	1.66667	41.78	6.66667	41.78	3.33333	41.78	5
		41.8	3.33333	41.8	3.33333	41.8	3.33333	41.8	5	41.8	0
		41.82	6.66667	41.82	0	41.82	0	41.82	3.33333	41.82	1.66667
		41.84	5	41.84	8.33333	41.84	1.66667	41.84	1.66667	41.84	3.33333
		41.86	5	41.86	5	41.86	3.33333	41.86	6.66667	41.86	3.33333
		41.88	8.33333	41.88	1.66667	41.88	5	41.88	3.33333	41.88	5
		41.9	3.33333	41.9	6.66667	41.9	6.66667	41.9	3.33333	41.9	5
		41.92	6.66667	41.92	5	41.92	3.33333	41.92	1.66667	41.92	5
		41.94	0	41.94	5	41.94	6.66667	41.94	0	41.94	3.33333
		41.96	1.66667	41.96	6.66667	41.96	5	41.96	1.66667	41.96	5
		41.98	0	41.98	3.33333	41.98	6.66667	41.98	5	41.98	11.6667
		42	6.66667	42	3.33333	42	1.66667	42	6.66667	42	0
		42.02	1.66667	42.02	5	42.02	3.33333	42.02	3.33333	42.02	5
		42.04	0	42.04	3.33333	42.04	1.66667	42.04	1.66667	42.04	5
		42.06	6.66667	42.06	5	42.06	1.66667	42.06	3.33333	42.06	3.33333
		42.08	5	42.08	3.33333	42.08	3.33333	42.08	1.66667	42.08	6.66667
		42.1	3.33333	42.1	3.33333	42.1	3.33333	42.1	1.66667	42.1	0
		42.12	3.33333	42.12	1.66667	42.12	1.66667	42.12	5	42.12	5
		42.14	1.66667	42.14	0	42.14	6.66667	42.14	1.66667	42.14	3.33333
		42.16	5	42.16	3.33333	42.16	5	42.16	11.6667	42.16	5
		42.18	5	42.18	3.33333	42.18	3.33333	42.18	1.66667	42.18	1.66667
		42.2	3.33333	42.2	1.66667	42.2	1.66667	42.2	3.33333	42.2	0
		42.22	3.33333	42.22	5	42.22	1.66667	42.22	8.33333	42.22	1.66667
		42.24	5	42.24	3.33333	42.24	1.66667	42.24	5	42.24	5
		42.26	6.66667	42.26	0	42.26	3.33333	42.26	0	42.26	1.66667
		42.28	6.66667	42.28	3.33333	42.28	0	42.28	3.33333	42.28	1.66667
		42.3	6.66667	42.3	5	42.3	1.66667	42.3	1.66667	42.3	3.33333
		42.32	8.33333	42.32	3.33333	42.32	5	42.32	5	42.32	6.66667
		42.34	1.66667	42.34	6.66667	42.34	3.33333	42.34	5	42.34	0
		42.36	6.66667	42.36	1.66667	42.36	3.33333	42.36	5	42.36	0
		42.38	5	42.38	6.66667	42.38	1.66667	42.38	0	42.38	8.33333
		42.4	1.66667	42.4	3.33333	42.4	5	42.4	8.33333	42.4	1.66667
		42.42	3.33333	42.42	1.66667	42.42	1.66667	42.42	5	42.42	3.33333
		42.44	5	42.44	1.66667	42.44	5	42.44	6.66667	42.44	1.66667
		42.46	5	42.46	1.66667	42.46	3.33333	42.46	1.66667	42.46	0
		42.48	3.33333	42.48	1.66667	42.48	5	42.48	1.66667	42.48	5
		42.5	13.3333	42.5	3.33333	42.5	5	42.5	1.66667	42.5	3.33333
		42.52	3.33333	42.52	1.66667	42.52	0	42.52	0	42.52	0
		42.54	0	42.54	3.33333	42.54	5	42.54	5	42.54	1.66667
		42.56	5	42.56	5	42.56	3.33333	42.56	5	42.56	3.33333
		42.58	5	42.58	5	42.58	3.33333	42.58	8.33333	42.58	1.66667
		42.6	3.33333	42.6	3.33333	42.6	1.66667	42.6	10	42.6	6.66667
		42.62	3.33333	42.62	1.66667	42.62	6.66667	42.62	3.33333	42.62	1.66667
		42.64	5	42.64	1.66667	42.64	6.66667	42.64	5	42.64	1.66667
		42.66	6.66667	42.66	1.66667	42.66	3.33333	42.66	3.33333	42.66	3.33333
		42.68	3.33333	42.68	1.66667	42.68	5	42.68	5	42.68	1.66667
		42.7	3.33333	42.7	3.33333	42.7	5	42.7	3.33333	42.7	5
		42.72	1.66667	42.72	1.66667	42.72	0	42.72	1.66667	42.72	11.6667
		42.74	1.66667	42.74	0	42.74	5	42.74	1.66667	42.74	1.66667
		42.76	1.66667	42.76	3.33333	42.76	5	42.76	5	42.76	5
		42.78	5	42.78	1.66667	42.78	1.66667	42.78	3.33333	42.78	5
		42.8	5	42.8	5	42.8	1.66667	42.8	1.66667	42.8	1.66667
		42.82	0	42.82	1.66667	42.82	1.66667	42.82	1.66667	42.82	10
		42.84	5	42.84	5	42.84	3.33333	42.84	3.33333	42.84	6.66667
		42.86	3.33333	42.86	5	42.86	1.66667	42.86	3.33333	42.86	0
		42.88	1.66667	42.88	0	42.88	5	42.88	3.33333	42.88	1.66667
		42.9	3.33333	42.9	6.66667	42.9	3.33333	42.9	3.33333	42.9	3.33333
		42.92	3.33333	42.92	1.66667	42.92	1.66667	42.92	3.33333	42.92	0
		42.94	3.33333	42.94	3.33333	42.94	1.66667	42.94	8.33333	42.94	5
		42.96	3.33333	42.96	0	42.96	1.66667	42.96	0	42.96	1.66667
		42.98	1.66667	42.98	5	42.98	3.33333	42.98	5	42.98	1.66667
		43	1.66667	43	6.66667	43	3.33333	43	8.33333	43	1.66667
		43.02	3.33333	43.02	0	43.02	1.66667	43.02	6.66667	43.02	1.66667
		43.04	0	43.04	0	43.04	0	43.04	8.33333	43.04	0
		43.06	1.66667	43.06	0	43.06	1.66667	43.06	0	43.06	3.33333
		43.08	8.33333	43.08	5	43.08	1.66667	43.08	5	43.08	8.33333
		43.1	3.33333	43.1	5	43.1	1.66667	43.1	5	43.1	5
		43.12	6.66667	43.12	5	43.12	3.33333	43.12	5	43.12	1.66667
		43.14	1.66667	43.14	6.66667	43.14	8.33333	43.14	0	43.14	3.33333
		43.16	3.33333	43.16	6.66667	43.16	3.33333	43.16	1.66667	43.16	3.33333
		43.18	0	43.18	1.66667	43.18	3.33333	43.18	10	43.18	1.66667
		43.2	0	43.2	3.33333	43.2	3.33333	43.2	3.33333	43.2	3.33333
		43.22	6.66667	43.22	1.66667	43.22	1.66667	43.22	0	43.22	1.66667
		43.24	8.33333	43.24	0	43.24	3.33333	43.24	1.66667	43.24	6.66667
		43.26	1.66667	43.26	1.66667	43.26	1.66667	43.26	5	43.26	5
		43.28	6.66667	43.28	6.66667	43.28	0	43.28	6.66667	43.28	3.33333
		43.3	5	43.3	1.66667	43.3	3.33333	43.3	0	43.3	1.66667
		43.32	0	43.32	1.66667	43.32	1.66667	43.32	3.33333	43.32	5
		43.34	3.33333	43.34	3.33333	43.34	3.33333	43.34	6.66667	43.34	3.33333
		43.36	1.66667	43.36	3.33333	43.36	1.66667	43.36	3.33333	43.36	6.66667
		43.38	1.66667	43.38	3.33333	43.38	3.33333	43.38	1.66667	43.38	5
		43.4	3.33333	43.4	5	43.4	1.66667	43.4	1.66667	43.4	3.33333
		43.42	3.33333	43.42	6.66667	43.42	5	43.42	3.33333	43.42	1.66667
		43.44	3.33333	43.44	3.33333	43.44	1.66667	43.44	5	43.44	3.33333
		43.46	5	43.46	5	43.46	1.66667	43.46	3.33333	43.46	3.33333
		43.48	0	43.48	5	43.48	3.33333	43.48	6.66667	43.48	5
		43.5	1.66667	43.5	3.33333	43.5	5	43.5	6.66667	43.5	3.33333
		43.52	8.33333	43.52	1.66667	43.52	1.66667	43.52	0	43.52	3.33333
		43.54	5	43.54	1.66667	43.54	5	43.54	5	43.54	5
		43.56	1.66667	43.56	1.66667	43.56	8.33333	43.56	5	43.56	1.66667
		43.58	3.33333	43.58	1.66667	43.58	1.66667	43.58	0	43.58	0
		43.6	6.66667	43.6	1.66667	43.6	5	43.6	5	43.6	3.33333
		43.62	3.33333	43.62	5	43.62	1.66667	43.62	1.66667	43.62	3.33333
		43.64	1.66667	43.64	1.66667	43.64	10	43.64	1.66667	43.64	3.33333
		43.66	3.33333	43.66	1.66667	43.66	3.33333	43.66	3.33333	43.66	5
		43.68	5	43.68	6.66667	43.68	1.66667	43.68	3.33333	43.68	5
		43.7	1.66667	43.7	1.66667	43.7	1.66667	43.7	3.33333	43.7	1.66667
		43.72	1.66667	43.72	3.33333	43.72	6.66667	43.72	1.66667	43.72	3.33333
		43.74	1.66667	43.74	3.33333	43.74	0	43.74	1.66667	43.74	3.33333
		43.76	3.33333	43.76	1.66667	43.76	3.33333	43.76	3.33333	43.76	1.66667
		43.78	5	43.78	0	43.78	3.33333	43.78	1.66667	43.78	1.66667
		43.8	0	43.8	1.66667	43.8	1.66667	43.8	6.66667	43.8	6.66667
		43.82	3.33333	43.82	5	43.82	1.66667	43.82	3.33333	43.82	6.66667
		43.84	3.33333	43.84	3.33333	43.84	0	43.84	1.66667	43.84	1.66667
		43.86	1.66667	43.86	3.33333	43.86	0	43.86	0	43.86	1.66667
		43.88	6.66667	43.88	0	43.88	1.66667	43.88	5	43.88	1.66667
		43.9	1.66667	43.9	5	43.9	1.66667	43.9	3.33333	43.9	0
		43.92	1.66667	43.92	1.66667	43.92	3.33333	43.92	5	43.92	1.66667
		43.94	8.33333	43.94	1.66667	43.94	3.33333	43.94	8.33333	43.94	3.33333
		43.96	1.66667	43.96	0	43.96	1.66667	43.96	0	43.96	5
		43.98	8.33333	43.98	3.33333	43.98	1.66667	43.98	8.33333	43.98	1.66667
		44	3.33333	44	1.66667	44	5	44	1.66667	44	6.66667
		44.02	5	44.02	0	44.02	1.66667	44.02	3.33333	44.02	3.33333
		44.04	1.66667	44.04	0	44.04	0	44.04	3.33333	44.04	0
		44.06	1.66667	44.06	3.33333	44.06	0	44.06	0	44.06	5
		44.08	1.66667	44.08	1.66667	44.08	3.33333	44.08	3.33333	44.08	6.66667
		44.1	5	44.1	0	44.1	0	44.1	0	44.1	1.66667
		44.12	3.33333	44.12	6.66667	44.12	5	44.12	3.33333	44.12	0
		44.14	6.66667	44.14	3.33333	44.14	1.66667	44.14	1.66667	44.14	1.66667
		44.16	3.33333	44.16	1.66667	44.16	1.66667	44.16	5	44.16	3.33333
		44.18	5	44.18	5	44.18	3.33333	44.18	3.33333	44.18	1.66667
		44.2	3.33333	44.2	8.33333	44.2	1.66667	44.2	3.33333	44.2	5
		44.22	5	44.22	1.66667	44.22	0	44.22	0	44.22	0
		44.24	3.33333	44.24	5	44.24	5	44.24	5	44.24	1.66667
		44.26	6.66667	44.26	6.66667	44.26	0	44.26	5	44.26	0
		44.28	6.66667	44.28	5	44.28	1.66667	44.28	3.33333	44.28	1.66667
		44.3	1.66667	44.3	3.33333	44.3	6.66667	44.3	1.66667	44.3	3.33333
		44.32	1.66667	44.32	3.33333	44.32	1.66667	44.32	10	44.32	6.66667
		44.34	6.66667	44.34	3.33333	44.34	3.33333	44.34	3.33333	44.34	3.33333
		44.36	1.66667	44.36	6.66667	44.36	5	44.36	0	44.36	1.66667
		44.38	0	44.38	1.66667	44.38	1.66667	44.38	3.33333	44.38	3.33333
		44.4	0	44.4	1.66667	44.4	5	44.4	5	44.4	6.66667
		44.42	1.66667	44.42	1.66667	44.42	0	44.42	6.66667	44.42	5
		44.44	3.33333	44.44	6.66667	44.44	3.33333	44.44	3.33333	44.44	1.66667
		44.46	3.33333	44.46	3.33333	44.46	1.66667	44.46	1.66667	44.46	5
		44.48	5	44.48	0	44.48	0	44.48	3.33333	44.48	3.33333
		44.5	1.66667	44.5	6.66667	44.5	3.33333	44.5	1.66667	44.5	0
		44.52	3.33333	44.52	5	44.52	5	44.52	0	44.52	1.66667
		44.54	1.66667	44.54	1.66667	44.54	5	44.54	5	44.54	10
		44.56	5	44.56	10	44.56	5	44.56	1.66667	44.56	1.66667
		44.58	1.66667	44.58	0	44.58	5	44.58	1.66667	44.58	6.66667
		44.6	5	44.6	0	44.6	1.66667	44.6	1.66667	44.6	5
		44.62	0	44.62	1.66667	44.62	1.66667	44.62	0	44.62	3.33333
		44.64	1.66667	44.64	0	44.64	3.33333	44.64	1.66667	44.64	3.33333
		44.66	1.66667	44.66	3.33333	44.66	1.66667	44.66	3.33333	44.66	0
		44.68	3.33333	44.68	5	44.68	5	44.68	5	44.68	0
		44.7	5	44.7	5	44.7	3.33333	44.7	3.33333	44.7	6.66667
		44.72	8.33333	44.72	5	44.72	5	44.72	3.33333	44.72	1.66667
		44.74	3.33333	44.74	5	44.74	3.33333	44.74	8.33333	44.74	3.33333
		44.76	5	44.76	1.66667	44.76	5	44.76	3.33333	44.76	5
		44.78	3.33333	44.78	6.66667	44.78	5	44.78	5	44.78	3.33333
		44.8	1.66667	44.8	6.66667	44.8	1.66667	44.8	8.33333	44.8	1.66667
		44.82	0	44.82	3.33333	44.82	3.33333	44.82	1.66667	44.82	3.33333
		44.84	5	44.84	3.33333	44.84	1.66667	44.84	1.66667	44.84	3.33333
		44.86	1.66667	44.86	0	44.86	3.33333	44.86	1.66667	44.86	8.33333
		44.88	3.33333	44.88	1.66667	44.88	5	44.88	3.33333	44.88	3.33333
		44.9	1.66667	44.9	0	44.9	3.33333	44.9	8.33333	44.9	6.66667
		44.92	5	44.92	0	44.92	1.66667	44.92	3.33333	44.92	3.33333
		44.94	1.66667	44.94	1.66667	44.94	3.33333	44.94	5	44.94	1.66667
		44.96	1.66667	44.96	1.66667	44.96	3.33333	44.96	1.66667	44.96	0
		44.98	3.33333	44.98	1.66667	44.98	5	44.98	1.66667	44.98	5
		45	1.66667	45	0	45	1.66667	45	5	45	6.66667
		45.02	5	45.02	1.66667	45.02	6.66667	45.02	10	45.02	0
		45.04	1.66667	45.04	6.66667	45.04	5	45.04	1.66667	45.04	6.66667
		45.06	0	45.06	1.66667	45.06	1.66667	45.06	0	45.06	3.33333
		45.08	0	45.08	3.33333	45.08	5	45.08	5	45.08	3.33333
		45.1	3.33333	45.1	1.66667	45.1	3.33333	45.1	3.33333	45.1	6.66667
		45.12	3.33333	45.12	0	45.12	1.66667	45.12	1.66667	45.12	8.33333
		45.14	3.33333	45.14	0	45.14	1.66667	45.14	3.33333	45.14	0
		45.16	3.33333	45.16	0	45.16	3.33333	45.16	3.33333	45.16	0
		45.18	5	45.18	0	45.18	5	45.18	1.66667	45.18	5
		45.2	6.66667	45.2	1.66667	45.2	5	45.2	5	45.2	1.66667
		45.22	0	45.22	0	45.22	6.66667	45.22	5	45.22	1.66667
		45.24	3.33333	45.24	0	45.24	3.33333	45.24	3.33333	45.24	5
		45.26	1.66667	45.26	3.33333	45.26	1.66667	45.26	3.33333	45.26	1.66667
		45.28	6.66667	45.28	3.33333	45.28	1.66667	45.28	3.33333	45.28	1.66667
		45.3	5	45.3	1.66667	45.3	0	45.3	10	45.3	0
		45.32	3.33333	45.32	3.33333	45.32	5	45.32	11.6667	45.32	3.33333
		45.34	5	45.34	3.33333	45.34	1.66667	45.34	5	45.34	3.33333
		45.36	3.33333	45.36	3.33333	45.36	3.33333	45.36	3.33333	45.36	3.33333
		45.38	1.66667	45.38	1.66667	45.38	1.66667	45.38	5	45.38	0
		45.4	8.33333	45.4	1.66667	45.4	1.66667	45.4	3.33333	45.4	8.33333
		45.42	1.66667	45.42	1.66667	45.42	0	45.42	8.33333	45.42	1.66667
		45.44	1.66667	45.44	3.33333	45.44	1.66667	45.44	1.66667	45.44	10
		45.46	3.33333	45.46	3.33333	45.46	0	45.46	1.66667	45.46	5
		45.48	1.66667	45.48	3.33333	45.48	5	45.48	1.66667	45.48	1.66667
		45.5	3.33333	45.5	6.66667	45.5	6.66667	45.5	3.33333	45.5	3.33333
		45.52	5	45.52	5	45.52	5	45.52	0	45.52	3.33333
		45.54	3.33333	45.54	1.66667	45.54	5	45.54	1.66667	45.54	3.33333
		45.56	3.33333	45.56	3.33333	45.56	3.33333	45.56	3.33333	45.56	5
		45.58	1.66667	45.58	10	45.58	1.66667	45.58	5	45.58	3.33333
		45.6	3.33333	45.6	6.66667	45.6	3.33333	45.6	1.66667	45.6	3.33333
		45.62	3.33333	45.62	3.33333	45.62	6.66667	45.62	8.33333	45.62	1.66667
		45.64	1.66667	45.64	0	45.64	3.33333	45.64	3.33333	45.64	3.33333
		45.66	0	45.66	1.66667	45.66	0	45.66	5	45.66	1.66667
		45.68	6.66667	45.68	5	45.68	1.66667	45.68	1.66667	45.68	1.66667
		45.7	0	45.7	0	45.7	3.33333	45.7	3.33333	45.7	8.33333
		45.72	10	45.72	5	45.72	1.66667	45.72	5	45.72	3.33333
		45.74	1.66667	45.74	3.33333	45.74	0	45.74	6.66667	45.74	3.33333
		45.76	5	45.76	5	45.76	3.33333	45.76	3.33333	45.76	3.33333
		45.78	1.66667	45.78	3.33333	45.78	3.33333	45.78	1.66667	45.78	1.66667
		45.8	5	45.8	0	45.8	0	45.8	1.66667	45.8	3.33333
		45.82	3.33333	45.82	3.33333	45.82	1.66667	45.82	6.66667	45.82	0
		45.84	0	45.84	5	45.84	8.33333	45.84	6.66667	45.84	1.66667
		45.86	1.66667	45.86	3.33333	45.86	3.33333	45.86	3.33333	45.86	0
		45.88	3.33333	45.88	1.66667	45.88	3.33333	45.88	6.66667	45.88	5
		45.9	0	45.9	0	45.9	5	45.9	3.33333	45.9	0
		45.92	3.33333	45.92	3.33333	45.92	5	45.92	6.66667	45.92	0
		45.94	3.33333	45.94	5	45.94	3.33333	45.94	1.66667	45.94	5
		45.96	0	45.96	1.66667	45.96	3.33333	45.96	0	45.96	5
		45.98	5	45.98	0	45.98	1.66667	45.98	3.33333	45.98	1.66667
		46	5	46	0	46	5	46	5	46	1.66667
		46.02	3.33333	46.02	1.66667	46.02	3.33333	46.02	5	46.02	1.66667
		46.04	3.33333	46.04	3.33333	46.04	5	46.04	1.66667	46.04	3.33333
		46.06	1.66667	46.06	3.33333	46.06	5	46.06	6.66667	46.06	1.66667
		46.08	3.33333	46.08	0	46.08	8.33333	46.08	3.33333	46.08	0
		46.1	1.66667	46.1	0	46.1	1.66667	46.1	1.66667	46.1	0
		46.12	1.66667	46.12	0	46.12	3.33333	46.12	5	46.12	6.66667
		46.14	6.66667	46.14	5	46.14	1.66667	46.14	8.33333	46.14	6.66667
		46.16	3.33333	46.16	5	46.16	0	46.16	6.66667	46.16	1.66667
		46.18	3.33333	46.18	3.33333	46.18	1.66667	46.18	1.66667	46.18	8.33333
		46.2	3.33333	46.2	3.33333	46.2	3.33333	46.2	3.33333	46.2	11.6667
		46.22	5	46.22	5	46.22	0	46.22	0	46.22	11.6667
		46.24	0	46.24	6.66667	46.24	6.66667	46.24	5	46.24	13.3333
		46.26	5	46.26	3.33333	46.26	3.33333	46.26	0	46.26	8.33333
		46.28	5	46.28	1.66667	46.28	6.66667	46.28	3.33333	46.28	6.66667
		46.3	1.66667	46.3	1.66667	46.3	1.66667	46.3	1.66667	46.3	5
		46.32	5	46.32	1.66667	46.32	10	46.32	1.66667	46.32	6.66667
		46.34	3.33333	46.34	3.33333	46.34	3.33333	46.34	5	46.34	5
		46.36	0	46.36	5	46.36	3.33333	46.36	1.66667	46.36	8.33333
		46.38	3.33333	46.38	3.33333	46.38	0	46.38	0	46.38	3.33333
		46.4	0	46.4	0	46.4	5	46.4	1.66667	46.4	8.33333
		46.42	6.66667	46.42	1.66667	46.42	6.66667	46.42	8.33333	46.42	3.33333
		46.44	1.66667	46.44	0	46.44	3.33333	46.44	5	46.44	6.66667
		46.46	3.33333	46.46	1.66667	46.46	1.66667	46.46	5	46.46	1.66667
		46.48	5	46.48	0	46.48	1.66667	46.48	1.66667	46.48	8.33333
		46.5	1.66667	46.5	1.66667	46.5	6.66667	46.5	10	46.5	5
		46.52	3.33333	46.52	3.33333	46.52	3.33333	46.52	3.33333	46.52	1.66667
		46.54	11.6667	46.54	1.66667	46.54	3.33333	46.54	3.33333	46.54	3.33333
		46.56	0	46.56	0	46.56	5	46.56	3.33333	46.56	3.33333
		46.58	0	46.58	3.33333	46.58	6.66667	46.58	5	46.58	1.66667
		46.6	6.66667	46.6	1.66667	46.6	3.33333	46.6	6.66667	46.6	5
		46.62	3.33333	46.62	1.66667	46.62	13.3333	46.62	6.66667	46.62	0
		46.64	3.33333	46.64	1.66667	46.64	5	46.64	3.33333	46.64	0
		46.66	1.66667	46.66	1.66667	46.66	3.33333	46.66	5	46.66	6.66667
		46.68	1.66667	46.68	5	46.68	3.33333	46.68	5	46.68	3.33333
		46.7	0	46.7	0	46.7	5	46.7	6.66667	46.7	1.66667
		46.72	0	46.72	6.66667	46.72	3.33333	46.72	1.66667	46.72	1.66667
		46.74	0	46.74	5	46.74	6.66667	46.74	3.33333	46.74	5
		46.76	3.33333	46.76	0	46.76	5	46.76	1.66667	46.76	3.33333
		46.78	1.66667	46.78	5	46.78	3.33333	46.78	6.66667	46.78	1.66667
		46.8	8.33333	46.8	13.3333	46.8	0	46.8	3.33333	46.8	8.33333
		46.82	5	46.82	0	46.82	1.66667	46.82	1.66667	46.82	3.33333
		46.84	0	46.84	5	46.84	3.33333	46.84	1.66667	46.84	3.33333
		46.86	1.66667	46.86	0	46.86	3.33333	46.86	1.66667	46.86	1.66667
		46.88	1.66667	46.88	0	46.88	1.66667	46.88	6.66667	46.88	8.33333
		46.9	8.33333	46.9	3.33333	46.9	1.66667	46.9	0	46.9	3.33333
		46.92	1.66667	46.92	1.66667	46.92	1.66667	46.92	1.66667	46.92	3.33333
		46.94	3.33333	46.94	3.33333	46.94	1.66667	46.94	5	46.94	5
		46.96	3.33333	46.96	3.33333	46.96	1.66667	46.96	1.66667	46.96	3.33333
		46.98	1.66667	46.98	1.66667	46.98	5	46.98	3.33333	46.98	3.33333
		47	1.66667	47	1.66667	47	3.33333	47	1.66667	47	1.66667
		47.02	1.66667	47.02	1.66667	47.02	3.33333	47.02	0	47.02	1.66667
		47.04	8.33333	47.04	3.33333	47.04	3.33333	47.04	3.33333	47.04	5
		47.06	8.33333	47.06	1.66667	47.06	5	47.06	6.66667	47.06	5
		47.08	11.6667	47.08	0	47.08	3.33333	47.08	5	47.08	6.66667
		47.1	0	47.1	1.66667	47.1	1.66667	47.1	5	47.1	5
		47.12	0	47.12	5	47.12	5	47.12	0	47.12	5
		47.14	6.66667	47.14	1.66667	47.14	1.66667	47.14	6.66667	47.14	6.66667
		47.16	0	47.16	5	47.16	5	47.16	1.66667	47.16	5
		47.18	1.66667	47.18	3.33333	47.18	1.66667	47.18	3.33333	47.18	1.66667
		47.2	5	47.2	0	47.2	6.66667	47.2	3.33333	47.2	6.66667
		47.22	10	47.22	3.33333	47.22	8.33333	47.22	8.33333	47.22	5
		47.24	8.33333	47.24	1.66667	47.24	1.66667	47.24	0	47.24	3.33333
		47.26	5	47.26	3.33333	47.26	3.33333	47.26	3.33333	47.26	5
		47.28	6.66667	47.28	10	47.28	1.66667	47.28	1.66667	47.28	8.33333
		47.3	6.66667	47.3	5	47.3	3.33333	47.3	6.66667	47.3	5
		47.32	6.66667	47.32	0	47.32	8.33333	47.32	0	47.32	1.66667
		47.34	3.33333	47.34	0	47.34	6.66667	47.34	3.33333	47.34	3.33333
		47.36	6.66667	47.36	3.33333	47.36	6.66667	47.36	5	47.36	3.33333
		47.38	6.66667	47.38	5	47.38	5	47.38	5	47.38	3.33333
		47.4	1.66667	47.4	3.33333	47.4	3.33333	47.4	3.33333	47.4	6.66667
		47.42	3.33333	47.42	5	47.42	1.66667	47.42	3.33333	47.42	10
		47.44	0	47.44	0	47.44	3.33333	47.44	1.66667	47.44	3.33333
		47.46	5	47.46	1.66667	47.46	1.66667	47.46	1.66667	47.46	3.33333
		47.48	3.33333	47.48	3.33333	47.48	5	47.48	3.33333	47.48	3.33333
		47.5	3.33333	47.5	8.33333	47.5	1.66667	47.5	6.66667	47.5	0
		47.52	3.33333	47.52	6.66667	47.52	5	47.52	0	47.52	5
		47.54	5	47.54	1.66667	47.54	5	47.54	5	47.54	6.66667
		47.56	5	47.56	3.33333	47.56	5	47.56	1.66667	47.56	3.33333
		47.58	5	47.58	3.33333	47.58	0	47.58	6.66667	47.58	3.33333
		47.6	3.33333	47.6	5	47.6	6.66667	47.6	1.66667	47.6	3.33333
		47.62	5	47.62	6.66667	47.62	5	47.62	3.33333	47.62	6.66667
		47.64	5	47.64	3.33333	47.64	1.66667	47.64	5	47.64	3.33333
		47.66	0	47.66	8.33333	47.66	5	47.66	3.33333	47.66	1.66667
		47.68	1.66667	47.68	3.33333	47.68	11.6667	47.68	3.33333	47.68	5
		47.7	3.33333	47.7	1.66667	47.7	1.66667	47.7	5	47.7	11.6667
		47.72	5	47.72	3.33333	47.72	5	47.72	1.66667	47.72	3.33333
		47.74	5	47.74	3.33333	47.74	3.33333	47.74	6.66667	47.74	5
		47.76	0	47.76	1.66667	47.76	1.66667	47.76	1.66667	47.76	3.33333
		47.78	3.33333	47.78	8.33333	47.78	3.33333	47.78	3.33333	47.78	3.33333
		47.8	3.33333	47.8	5	47.8	6.66667	47.8	3.33333	47.8	0
		47.82	1.66667	47.82	6.66667	47.82	3.33333	47.82	8.33333	47.82	0
		47.84	0	47.84	0	47.84	8.33333	47.84	3.33333	47.84	3.33333
		47.86	0	47.86	6.66667	47.86	6.66667	47.86	1.66667	47.86	13.3333
		47.88	3.33333	47.88	5	47.88	8.33333	47.88	3.33333	47.88	3.33333
		47.9	1.66667	47.9	1.66667	47.9	1.66667	47.9	3.33333	47.9	1.66667
		47.92	6.66667	47.92	6.66667	47.92	3.33333	47.92	11.6667	47.92	5
		47.94	0	47.94	1.66667	47.94	0	47.94	10	47.94	6.66667
		47.96	3.33333	47.96	1.66667	47.96	5	47.96	5	47.96	5
		47.98	1.66667	47.98	0	47.98	1.66667	47.98	6.66667	47.98	8.33333
		48	5	48	3.33333	48	5	48	6.66667	48	5
		48.02	5	48.02	13.3333	48.02	8.33333	48.02	3.33333	48.02	3.33333
		48.04	0	48.04	6.66667	48.04	3.33333	48.04	8.33333	48.04	3.33333
		48.06	5	48.06	5	48.06	3.33333	48.06	1.66667	48.06	10
		48.08	8.33333	48.08	3.33333	48.08	3.33333	48.08	5	48.08	11.6667
		48.1	6.66667	48.1	1.66667	48.1	1.66667	48.1	3.33333	48.1	6.66667
		48.12	3.33333	48.12	3.33333	48.12	3.33333	48.12	1.66667	48.12	3.33333
		48.14	1.66667	48.14	3.33333	48.14	11.6667	48.14	5	48.14	13.3333
		48.16	5	48.16	3.33333	48.16	1.66667	48.16	13.3333	48.16	5
		48.18	5	48.18	1.66667	48.18	1.66667	48.18	8.33333	48.18	5
		48.2	5	48.2	3.33333	48.2	5	48.2	0	48.2	3.33333
		48.22	6.66667	48.22	5	48.22	8.33333	48.22	11.6667	48.22	1.66667
		48.24	3.33333	48.24	1.66667	48.24	1.66667	48.24	5	48.24	6.66667
		48.26	8.33333	48.26	8.33333	48.26	5	48.26	3.33333	48.26	3.33333
		48.28	1.66667	48.28	3.33333	48.28	11.6667	48.28	10	48.28	6.66667
		48.3	1.66667	48.3	3.33333	48.3	1.66667	48.3	5	48.3	11.6667
		48.32	8.33333	48.32	1.66667	48.32	0	48.32	13.3333	48.32	10
		48.34	10	48.34	0	48.34	5	48.34	1.66667	48.34	3.33333
		48.36	8.33333	48.36	3.33333	48.36	1.66667	48.36	5	48.36	1.66667
		48.38	1.66667	48.38	0	48.38	3.33333	48.38	5	48.38	3.33333
		48.4	8.33333	48.4	1.66667	48.4	1.66667	48.4	6.66667	48.4	3.33333
		48.42	6.66667	48.42	1.66667	48.42	6.66667	48.42	3.33333	48.42	3.33333
		48.44	5	48.44	5	48.44	6.66667	48.44	6.66667	48.44	6.66667
		48.46	5	48.46	3.33333	48.46	3.33333	48.46	6.66667	48.46	6.66667
		48.48	3.33333	48.48	0	48.48	6.66667	48.48	10	48.48	1.66667
		48.5	3.33333	48.5	6.66667	48.5	5	48.5	11.6667	48.5	3.33333
		48.52	6.66667	48.52	5	48.52	8.33333	48.52	13.3333	48.52	3.33333
		48.54	3.33333	48.54	3.33333	48.54	8.33333	48.54	6.66667	48.54	3.33333
		48.56	3.33333	48.56	3.33333	48.56	3.33333	48.56	3.33333	48.56	3.33333
		48.58	8.33333	48.58	1.66667	48.58	3.33333	48.58	5	48.58	1.66667
		48.6	5	48.6	3.33333	48.6	6.66667	48.6	1.66667	48.6	6.66667
		48.62	8.33333	48.62	3.33333	48.62	6.66667	48.62	1.66667	48.62	6.66667
		48.64	5	48.64	5	48.64	3.33333	48.64	3.33333	48.64	6.66667
		48.66	6.66667	48.66	3.33333	48.66	5	48.66	0	48.66	5
		48.68	5	48.68	1.66667	48.68	3.33333	48.68	3.33333	48.68	1.66667
		48.7	5	48.7	5	48.7	3.33333	48.7	3.33333	48.7	5
		48.72	5	48.72	3.33333	48.72	3.33333	48.72	8.33333	48.72	3.33333
		48.74	3.33333	48.74	5	48.74	3.33333	48.74	5	48.74	5
		48.76	10	48.76	3.33333	48.76	1.66667	48.76	6.66667	48.76	5
		48.78	8.33333	48.78	5	48.78	5	48.78	3.33333	48.78	6.66667
		48.8	0	48.8	3.33333	48.8	10	48.8	3.33333	48.8	6.66667
		48.82	6.66667	48.82	6.66667	48.82	3.33333	48.82	3.33333	48.82	5
		48.84	5	48.84	8.33333	48.84	6.66667	48.84	8.33333	48.84	1.66667
		48.86	1.66667	48.86	5	48.86	6.66667	48.86	11.6667	48.86	3.33333
		48.88	6.66667	48.88	1.66667	48.88	5	48.88	1.66667	48.88	3.33333
		48.9	1.66667	48.9	3.33333	48.9	6.66667	48.9	5	48.9	1.66667
		48.92	8.33333	48.92	1.66667	48.92	10	48.92	6.66667	48.92	1.66667
		48.94	8.33333	48.94	6.66667	48.94	6.66667	48.94	11.6667	48.94	5
		48.96	8.33333	48.96	6.66667	48.96	11.6667	48.96	8.33333	48.96	3.33333
		48.98	10	48.98	6.66667	48.98	8.33333	48.98	3.33333	48.98	5
		49	0	49	0	49	1.66667	49	5	49	11.6667
		49.02	10	49.02	1.66667	49.02	1.66667	49.02	6.66667	49.02	5
		49.04	1.66667	49.04	5	49.04	5	49.04	1.66667	49.04	8.33333
		49.06	5	49.06	1.66667	49.06	11.6667	49.06	8.33333	49.06	3.33333
		49.08	3.33333	49.08	1.66667	49.08	3.33333	49.08	11.6667	49.08	5
		49.1	5	49.1	5	49.1	8.33333	49.1	1.66667	49.1	5
		49.12	3.33333	49.12	1.66667	49.12	8.33333	49.12	1.66667	49.12	6.66667
		49.14	5	49.14	5	49.14	10	49.14	6.66667	49.14	5
		49.16	6.66667	49.16	3.33333	49.16	10	49.16	10	49.16	10
		49.18	8.33333	49.18	1.66667	49.18	1.66667	49.18	13.3333	49.18	6.66667
		49.2	3.33333	49.2	5	49.2	6.66667	49.2	5	49.2	6.66667
		49.22	1.66667	49.22	5	49.22	5	49.22	6.66667	49.22	5
		49.24	3.33333	49.24	5	49.24	5	49.24	1.66667	49.24	3.33333
		49.26	0	49.26	1.66667	49.26	11.6667	49.26	5	49.26	0
		49.28	3.33333	49.28	5	49.28	8.33333	49.28	6.66667	49.28	10
		49.3	6.66667	49.3	6.66667	49.3	8.33333	49.3	1.66667	49.3	8.33333
		49.32	5	49.32	10	49.32	5	49.32	6.66667	49.32	3.33333
		49.34	3.33333	49.34	6.66667	49.34	1.66667	49.34	10	49.34	10
		49.36	13.3333	49.36	3.33333	49.36	8.33333	49.36	3.33333	49.36	0
		49.38	1.66667	49.38	0	49.38	5	49.38	8.33333	49.38	5
		49.4	5	49.4	3.33333	49.4	8.33333	49.4	5	49.4	1.66667
		49.42	8.33333	49.42	6.66667	49.42	10	49.42	5	49.42	3.33333
		49.44	3.33333	49.44	5	49.44	6.66667	49.44	5	49.44	10
		49.46	6.66667	49.46	6.66667	49.46	10	49.46	6.66667	49.46	6.66667
		49.48	5	49.48	6.66667	49.48	11.6667	49.48	5	49.48	3.33333
		49.5	6.66667	49.5	3.33333	49.5	3.33333	49.5	13.3333	49.5	6.66667
		49.52	6.66667	49.52	8.33333	49.52	5	49.52	8.33333	49.52	6.66667
		49.54	6.66667	49.54	3.33333	49.54	1.66667	49.54	8.33333	49.54	6.66667
		49.56	10	49.56	5	49.56	6.66667	49.56	6.66667	49.56	3.33333
		49.58	6.66667	49.58	6.66667	49.58	8.33333	49.58	13.3333	49.58	5
		49.6	6.66667	49.6	0	49.6	11.6667	49.6	15	49.6	5
		49.62	6.66667	49.62	3.33333	49.62	6.66667	49.62	8.33333	49.62	8.33333
		49.64	3.33333	49.64	8.33333	49.64	5	49.64	3.33333	49.64	8.33333
		49.66	6.66667	49.66	3.33333	49.66	5	49.66	13.3333	49.66	6.66667
		49.68	5	49.68	1.66667	49.68	5	49.68	5	49.68	6.66667
		49.7	5	49.7	6.66667	49.7	6.66667	49.7	8.33333	49.7	6.66667
		49.72	3.33333	49.72	5	49.72	6.66667	49.72	8.33333	49.72	1.66667
		49.74	5	49.74	1.66667	49.74	10	49.74	8.33333	49.74	8.33333
		49.76	5	49.76	11.6667	49.76	11.6667	49.76	6.66667	49.76	5
		49.78	8.33333	49.78	5	49.78	3.33333	49.78	10	49.78	5
		49.8	6.66667	49.8	6.66667	49.8	1.66667	49.8	13.3333	49.8	6.66667
		49.82	3.33333	49.82	6.66667	49.82	5	49.82	11.6667	49.82	1.66667
		49.84	5	49.84	10	49.84	5	49.84	8.33333	49.84	6.66667
		49.86	8.33333	49.86	5	49.86	11.6667	49.86	5	49.86	6.66667
		49.88	13.3333	49.88	10	49.88	5	49.88	8.33333	49.88	8.33333
		49.9	6.66667	49.9	5	49.9	15	49.9	11.6667	49.9	6.66667
		49.92	10	49.92	8.33333	49.92	8.33333	49.92	3.33333	49.92	5
		49.94	8.33333	49.94	3.33333	49.94	10	49.94	11.6667	49.94	11.6667
		49.96	3.33333	49.96	5	49.96	10	49.96	11.6667	49.96	6.66667
[truncated: 1,502 more rows]
