# Supplementary material for: Synthesis and Behavior of Cetyltrimethyl Ammonium Bromide Stabilized Zn1+xSnO3+x (0 ≤ x ≤1) Nano-Crystallites
Source: PLoS One. 2016 May 26;11(5):e0156246. doi: 10.1371/journal.pone.0156246 (PMC4881896; doi:10.1371/journal.pone.0156246)
Supplement: S3 File — (XLSX) [file pone.0156246.s005.xlsx]

## Sheet: Sheet1
310	98.38	310	25.216	310	10.215	310	10.382	310	20.272
311	97.38	311	25.541	311	10.707	311	10.98	311	20.286
312	98.327	312	27.328	312	11.578	312	12.508	312	23.109
313	101.568	313	30.027	313	14.191	313	14.769	313	26.356
314	108.092	314	33.179	314	16.726	314	16.795	314	28.576
315	111.701	315	36.804	315	18.883	315	18.721	315	32.249
316	118.534	316	40.179	316	21.087	316	21.551	316	35.99
317	126.224	317	44.333	317	24.555	317	23.986	317	40.373
318	134.013	318	48.201	318	28.041	318	26.959	318	44.19
319	141.844	319	53.389	319	31.448	319	30.556	319	48.687
320	149.487	320	56.889	320	35.622	320	34.27	320	55.032
321	157.973	321	63.088	321	40.012	321	38.651	321	59.417
322	166.242	322	68.842	322	44.861	322	43.378	322	65.411
323	175.099	323	75.206	323	50.032	323	46.904	323	72.482
324	184.025	324	81.912	324	55.758	324	52.925	324	78.72
325	192.665	325	88.289	325	60.448	325	57.487	325	85.02
326	199.855	326	93.829	326	66.447	326	64.096	326	93.03
327	206.533	327	99.033	327	71.209	327	68.509	327	100.617
328	211.376	328	104.939	328	75.765	328	72.543	328	105.273
329	216.487	329	110.172	329	81.639	329	78.466	329	111.067
330	218.473	330	115.212	330	84.797	330	82.509	330	116.575
331	222.16	331	119.588	331	89.492	331	87.843	331	119.889
332	223.902	332	122.566	332	94.271	332	92.738	332	124.739
333	221.71	333	127.054	333	97.467	333	94.661	333	128.588
334	224.068	334	129.065	334	102.294	334	100.746	334	133.547
335	224.342	335	134.708	335	105.837	335	104.623	335	138.588
336	223.149	336	136.411	336	111.407	336	108.264	336	143.92
337	226.613	337	142.01	337	114.095	337	112.587	337	148.929
338	227.213	338	147.099	338	119.622	338	119.28	338	155.038
339	235.371	339	154.262	339	127.461	339	125.969	339	163.83
340	243.188	340	162.632	340	134.627	340	135.562	340	172.079
341	252.905	341	173.154	341	146.046	341	145.333	341	184.452
342	263.194	342	183.519	342	156.251	342	157.283	342	195.393
343	272.241	343	192.187	343	166.282	343	166.951	343	209.974
344	281.65	344	204.303	344	177.547	344	178.869	344	220.385
345	293.56	345	214.882	345	188.682	345	188.526	345	233.182
346	302.877	346	225.341	346	199.25	346	201.318	346	244.583
347	312.253	347	238.174	347	210.905	347	214.717	347	258.322
348	323.134	348	249.857	348	221.968	348	226.891	348	270.756
349	340.96	349	261.649	349	238.733	349	243.112	349	287.696
350	359.015	350	280.019	350	257.512	350	260.072	350	312.582
351	378.559	351	298.772	351	275.618	351	277.802	351	332.958
352	401.817	352	322.136	352	296.425	352	298.641	352	354.561
353	427.693	353	346.775	353	326.161	353	324.225	353	383.151
354	459.653	354	376.503	354	354.582	354	353.45	354	418.389
355	491.359	355	407.452	355	384.765	355	387.9	355	448.837
356	522.946	356	434.546	356	414.841	356	412.588	356	483.811
357	553.881	357	466.91	357	444.802	357	451.145	357	520.251
358	585.793	358	497.13	358	477.917	358	480.119	358	560.279
359	618.307	359	522.475	359	509.752	359	513.506	359	586.528
360	646.769	360	547.792	360	534.888	360	536.036	360	616.96
361	662.979	361	565.641	361	551.723	361	552.007	361	640.573
362	683.721	362	579.882	362	572.423	362	571.176	362	656.494
363	691.264	363	597.761	363	581.264	363	584.178	363	674.628
364	695.906	364	600.327	364	591.614	364	589.644	364	680.341
365	690.663	365	607.787	365	596.392	365	596.728	365	685.784
366	692.553	366	608.946	366	596.836	366	598.541	366	686.998
367	681.116	367	597.363	367	593.327	367	594.323	367	684.415
368	674.335	368	591.897	368	583.472	368	591.242	368	671.788
369	656.775	369	577.842	369	571.88	369	577.926	369	656.525
370	639.317	370	562.9	370	557.767	370	571.243	370	646.034
371	609.536	371	542.144	371	536.482	371	548.882	371	621.311
372	583.168	372	520.731	372	516.745	372	533.817	372	597.653
373	550.865	373	494.251	373	491.014	373	509.27	373	571.591
374	519.535	374	472.415	374	468.872	374	487.491	374	542.327
375	483.202	375	442.812	375	441.461	375	457.116	375	511.3
376	452.566	376	416.464	376	415.595	376	432.477	376	482.759
377	420.063	377	390.222	377	387.447	377	406.348	377	453.584
378	386.641	378	362.699	378	364.495	378	382.97	378	427.089
379	356.092	379	344.876	379	343.069	379	365.666	379	396.809
380	333.227	380	324.368	380	323.06	380	345.271	380	380.476
381	312.941	381	304.179	381	308.515	381	329.434	381	359.296
382	296.766	382	291.146	382	295.819	382	317.435	382	342.617
383	280.82	383	276.989	383	282.768	383	305.692	383	327.077
384	269.828	384	269.026	384	273.149	384	296.652	384	317.775
385	261.2	385	262.606	385	266.137	385	287.568	385	308.844
386	251.584	386	255.321	386	262.24	386	281.877	386	301.145
387	245.239	387	248.747	387	252.802	387	276.265	387	297.183
388	238.461	388	243.87	388	248.432	388	271.269	388	290.693
389	234.831	389	239.133	389	244.138	389	269.901	389	288.549
390	231.569	390	239.192	390	242.026	390	267.827	390	284.107
391	228.761	391	238.789	391	242.617	391	266.616	391	282.963
392	227.861	392	238.692	392	241.626	392	265.705	392	282.465
393	225.109	393	237.102	393	240.052	393	265.564	393	284.651
394	225.799	394	238.244	394	242.395	394	265.597	394	283.4
395	225.725	395	237.475	395	243.528	395	265.274	395	284.385
396	225.283	396	238.685	396	243.34	396	267.637	396	283.467
397	226.457	397	236.553	397	244.495	397	267.616	397	283.442
398	226.716	398	238.518	398	246.699	398	270.957	398	285.074
399	225.929	399	236.392	399	245.063	399	270.711	399	284.688
400	222.725	400	234.617	400	247.248	400	269.637	400	284.36
401	221.246	401	234.392	401	243.823	401	268.781	401	279.726
402	217.175	402	232.393	402	241.611	402	267.167	402	278.419
403	218.163	403	229.877	403	240.689	403	262.406	403	277.962
404	210.323	404	229.165	404	238.553	404	261.706	404	275.605
405	208.809	405	227.151	405	236.741	405	261.234	405	273.337
406	209.438	406	226.523	406	236.14	406	260.778	406	273.488
407	207.096	407	226.172	407	237.038	407	259.911	407	272.967
408	206.459	408	229.039	408	237.701	408	262.567	408	271.708
409	206.936	409	228.283	409	238.665	409	261.179	409	272.743
410	206.167	410	229.365	410	239.596	410	265.704	410	274.457
411	207.616	411	228.744	411	238.754	411	267.403	411	277.29
412	208.653	412	231.555	412	241.498	412	266.74	412	277.281
413	207.092	413	232.72	413	241.298	413	265.832	413	277.966
414	206.334	414	231.641	414	243.618	414	271.485	414	279.446
415	206.66	415	232.301	415	244.814	415	270.694	415	278.594
416	206	416	231.322	416	243.683	416	270.49	416	277.953
417	204.364	417	230.457	417	244.085	417	268.611	417	276.042
418	205.656	418	230.258	418	243.654	418	269.701	418	275.396
419	202.49	419	230.621	419	242.759	419	270.979	419	276.103
420	202.713	420	230.888	420	243.78	420	272.96	420	274.838
421	202.717	421	231.593	421	245.662	421	271.098	421	277.609
422	201.145	422	231.767	422	246.436	422	270.394	422	274.361
423	200.999	423	231.43	423	246.759	423	269.493	423	275.673
424	199.744	424	229.26	424	243.194	424	266.96	424	274.364
425	198.122	425	229.299	425	242.318	425	265.277	425	272.023
426	195.375	426	226.978	426	239.49	426	262.774	426	270.454
427	193.359	427	224.556	427	240.165	427	262.787	427	267.777
428	191.002	428	221.892	428	237.863	428	261.864	428	265.633
429	188.195	429	221.45	429	235.959	429	261.382	429	261.915
430	187.476	430	218.808	430	235.072	430	258.863	430	261.079
431	186.58	431	218.922	431	234.752	431	258.28	431	260.106
432	185.01	432	217.145	432	234.018	432	256.446	432	259.659
433	183.449	433	216.675	433	233.136	433	257.109	433	259.098
434	183.497	434	216.198	434	231.311	434	256.43	434	257.798
435	182.564	435	215.131	435	230.741	435	255.433	435	256.498
436	182.092	436	213.975	436	229.297	436	254.805	436	255.613
437	180.54	437	215.35	437	230.963	437	252.687	437	252.899
438	180.296	438	217.148	438	229.994	438	255.053	438	254.592
439	181.002	439	214.947	439	231.195	439	255.15	439	255.999
440	180.686	440	214.704	440	232.159	440	256.089	440	255.515
441	180.513	441	214.904	441	232.702	441	256.217	441	256.278
442	179.54	442	216.792	442	232.618	442	254.246	442	254.436
443	179.219	443	215.907	443	231.522	443	254.506	443	252.937
444	177.837	444	213.561	444	229.638	444	252.981	444	253.131
445	174.617	445	213.675	445	228.995	445	252.421	445	249.185
446	176.283	446	210.813	446	225.268	446	249.115	446	248.486
447	173.055	447	208.942	447	224.046	447	248.948	447	246.629
448	171.156	448	208.745	448	225.528	448	247.636	448	243.808
449	172.404	449	207.344	449	226.779	449	248.485	449	245.625
450	175.353	450	210.941	450	228.965	450	251.843	450	246.874
451	175.158	451	212.61	451	233.695	451	255.677	451	250.327
452	180.042	452	216.594	452	237.045	452	257.626	452	253.327
453	181.204	453	219.397	453	237.376	453	259.609	453	257.885
454	181.593	454	219.085	454	239.368	454	260.148	454	256.06
455	179.898	455	217.129	455	236.786	455	259.926	455	253.878
456	175.742	456	211.986	456	229.117	456	253.478	456	250.268
457	174.356	457	209.553	457	227.308	457	248.277	457	244.115
458	171.214	458	206.027	458	223.412	458	247.136	458	239.312
459	169.348	459	206.099	459	226.149	459	245.156	459	240.199
460	168.005	460	205.573	460	224.875	460	243.881	460	241.265
461	171.674	461	207.767	461	225.74	461	244.88	461	241.442
462	169.497	462	208.41	462	226.824	462	248.221	462	245.627
463	173.177	463	213.281	463	230.443	463	253.895	463	244.614
464	175.801	464	216.718	464	234.643	464	257.256	464	250.404
465	179.297	465	220.932	465	237.961	465	261.051	465	251.999
466	180.866	466	220.924	466	241.006	466	263.054	466	254.811
467	183.515	467	224.197	467	244.658	467	265.809	467	259.168
468	188.028	468	229.978	468	250.636	468	272.818	468	263.542
469	191.735	469	235.4	469	258.876	469	280.447	469	269.109
470	195.562	470	238.282	470	264.082	470	284.233	470	272.6
471	195.001	471	238.118	471	259.217	471	285.34	471	273.762
472	191.202	472	233.594	472	257.157	472	280.119	472	267.693
473	185.719	473	228.212	473	250.244	473	271.937	473	259.2
474	177.523	474	218.354	474	239.001	474	259.173	474	249.721
475	171.073	475	209.601	475	228.654	475	249.347	475	240.465
476	162.993	476	201.488	476	220.21	476	240.364	476	231.874
477	156.142	477	193.07	477	211.112	477	228.137	477	219.61
478	149.534	478	183.576	478	201.082	478	218.92	478	211.952
479	143.269	479	177.348	479	193.638	479	214.437	479	202.921
480	137.792	480	171.807	480	188.926	480	207.597	480	198.221
481	136.301	481	169.317	481	188.193	481	205.327	481	195.748
482	139.393	482	173.091	482	189.204	482	207.032	482	196.489
483	139.493	483	175.41	483	190.999	483	207.248	483	198.953
484	140.053	484	175.133	484	192.898	484	210.099	484	199.751
485	140.3	485	173.99	485	193.046	485	208.529	485	199.274
486	138.532	486	172.198	486	189.601	486	205.422	486	195.246
487	133.472	487	169.267	487	185.621	487	200.005	487	191.352
488	129.086	488	162.085	488	179.536	488	193.687	488	186.068
489	127.006	489	157.34	489	174.11	489	188.35	489	178.284
490	122.28	490	153.355	490	169.249	490	184.544	490	175.035
491	122.309	491	150.44	491	167.399	491	182.443	491	171.789
492	120.698	492	151.07	492	168.713	492	183.103	492	169.115
493	121.505	493	151.689	493	170.065	493	183.491	493	171.756
494	122.413	494	153.351	494	169.601	494	183.699	494	172.876
495	121.123	495	152.445	495	169.854	495	182.628	495	174.142
496	120.634	496	151.186	496	166.53	496	180.028	496	171.791
497	118.755	497	147.046	497	163.046	497	176.194	497	165.646
498	113.791	498	141.627	498	157.678	498	172.369	498	160.35
499	110.346	499	137.784	499	152.678	499	167.062	499	157.205
500	106.148	500	133.913	500	148.958	500	162.903	500	150.494
501	104.052	501	130.765	501	144.607	501	157.099	501	148.102
502	101.911	502	127.157	502	141.549	502	154.191	502	144.53
503	100.575	503	125.272	503	139.694	503	150.776	503	143.288
504	98.082	504	122.929	504	138.485	504	149.503	504	141.862
505	96.64	505	120.673	505	135.671	505	146.985	505	138.643
506	95.828	506	119.896	506	133.96	506	144.463	506	135.8
507	94.681	507	118.948	507	131.947	507	143.794	507	133.785
508	93.466	508	117.337	508	129.525	508	141.177	508	131.195
509	90.643	509	114.247	509	127.489	509	138.786	509	129.731
510	90.14	510	112.666	510	124.585	510	137.398	510	127.543
511	88.787	511	110.178	511	122.735	511	133.341	511	124.972
512	87.982	512	110.324	512	123.158	512	132.598	512	123.545
513	86.198	513	106.896	513	120.009	513	129.738	513	121.229
514	84.472	514	106.135	514	119.409	514	129.524	514	119.113
515	84.136	515	105.009	515	117.296	515	125.691	515	118.652
516	83.647	516	103.107	516	115.284	516	124.575	516	117.62
517	80.977	517	103.604	517	111.941	517	123.214	517	114.935
518	78.782	518	99.309	518	111.037	518	120.931	518	113.154
519	78.443	519	98.92	519	108.624	519	119.618	519	110.421
520	77.984	520	96.093	520	107.107	520	118.111	520	108.597
521	76.376	521	95.217	521	106.131	521	117.346	521	107.74
522	75.141	522	92.914	522	104.856	522	113.273	522	105.613
523	74.39	523	92.905	523	103.113	523	112.519	523	104.397
524	73.338	524	91.73	524	102.526	524	110.625	524	102.345
525	72.107	525	90.257	525	99.916	525	108.608	525	99.409
526	69.569	526	87.469	526	98.24	526	106.93	526	98.942
527	69.483	527	86.794	527	96.772	527	104.972	527	96.315
528	68.9	528	85.025	528	95.593	528	103.135	528	94.523
529	67.045	529	83.578	529	93.303	529	102.272	529	94.67
530	66.158	530	83.9	530	92.14	530	100.102	530	93.076
531	65.482	531	81.478	531	90.935	531	99.279	531	89.992
532	64.497	532	80.66	532	89.459	532	98.133	532	89.567
533	64.233	533	79.01	533	87.148	533	95.978	533	87.341
534	62.808	534	77.974	534	86.957	534	93.786	534	85.932
535	61.575	535	76.323	535	84.674	535	92.733	535	85.896
536	60.65	536	74.78	536	84.027	536	91.729	536	84.296
537	60.481	537	74.056	537	83.368	537	91.239	537	82.316
538	58.022	538	73.266	538	82.006	538	89.576	538	81.097
539	58.746	539	71.214	539	81.705	539	88.314	539	80.994
540	58.26	540	71.186	540	79.544	540	86.967	540	79.544
541	57.654	541	70.363	541	78.768	541	85.303	541	77.562
542	57.062	542	68.612	542	77.883	542	83.996	542	77.099
543	55.412	543	68.704	543	76.961	543	83.357	543	75.327
544	55.813	544	67.032	544	75.128	544	82.563	544	75.618
545	54.147	545	65.674	545	73.859	545	81.626	545	72.729
546	53.685	546	65.56	546	73.047	546	79.047	546	72.009
547	53.036	547	64.576	547	72.416	547	78.008	547	70.749
548	51.741	548	62.339	548	70.879	548	77.102	548	69.779
549	50.486	549	62.18	549	69.05	549	75.463	549	68.619
550	50.642	550	60.395	550	67.786	550	73.81	550	67.154
551	49.112	551	59.428	551	67.014	551	72.807	551	65.44
552	48.875	552	58.771	552	65.922	552	72.077	552	64.67
553	48.53	553	57.066	553	64.642	553	70.702	553	64.404
554	46.879	554	57.309	554	63.292	554	68.627	554	63.143
555	45.99	555	56.421	555	62.35	555	67.731	555	62.564
556	46.113	556	55.563	556	62.787	556	66.647	556	61.462
557	45.577	557	53.908	557	60.166	557	66.442	557	60.429
558	44.493	558	53.399	558	59.779	558	64.916	558	59.002
559	43.91	559	52.291	559	58.965	559	64.475	559	57.68
560	43.344	560	52.406	560	58.107	560	63.579	560	56.799
