# Supplementary material for: Synthesis and Behavior of Cetyltrimethyl Ammonium Bromide Stabilized Zn1+xSnO3+x (0 ≤ x ≤1) Nano-Crystallites
Source: PLoS One. 2016 May 26;11(5):e0156246. doi: 10.1371/journal.pone.0156246 (PMC4881896; doi:10.1371/journal.pone.0156246)
Supplement: S4 File — (XLSX) [file pone.0156246.s006.xlsx]

## Sheet: Sheet1
	Conductivity		Figure 7a					Figure 7b
6.47712	--	6.47712	-5.14326	6.47712	-4.75536			6.47712	--	6.47712	-6.03107	6.47712	-4.69651
6.41821	-5.51531	6.41821	-5.26605	6.41821	-4.69186			6.41821	-4.28186	6.41821	-5.15769	6.41821	-4.61689
6.3593	-4.90828	6.3593	-5.12332	6.3593	-4.71017			6.3593	--	6.3593	-5.44269	6.3593	-4.791
6.30039	-5.53204	6.30039	-5.14296	6.30039	-4.77107			6.30039	-5.85357	6.30039	-5.49701	6.30039	-4.80566
6.24149	-5.6057	6.24149	-5.25486	6.24149	-4.77833			6.24149	-5.82732	6.24149	-5.62099	6.24149	-4.86676
6.18257	-5.47296	6.18257	-5.21352	6.18257	-4.83836			6.18257	-7.96547	6.18257	-5.51974	6.18257	-4.89317
6.12367	-5.47687	6.12367	-5.297	6.12367	-4.88507			6.12367	-5.88823	6.12367	-5.60067	6.12367	-4.92465
6.06475	-5.72517	6.06475	-5.31858	6.06475	-4.90505			6.06475	-6.07834	6.06475	-5.60199	6.06475	-4.9509
6.00585	-5.7384	6.00585	-5.44351	6.00585	-4.93727			6.00585	-6.08174	6.00585	-5.63274	6.00585	-4.98233
5.94694	-5.57031	5.94694	-5.43383	5.94694	-4.98223			5.94694	-5.88425	5.94694	-5.61834	5.94694	-5.00725
5.88803	-5.68772	5.88803	-5.45591	5.88803	-4.99364			5.88803	-6.10326	5.88803	-5.62859	5.88803	-5.04813
5.82912	-5.58349	5.82912	-5.45705	5.82912	-5.03935			5.82912	-6.05373	5.82912	-5.69565	5.82912	-5.07443
5.77021	-5.6042	5.77021	-5.54043	5.77021	-5.07231			5.77021	-6.08754	5.77021	-5.72894	5.77021	-5.10313
5.71129	-5.42884	5.71129	-5.7981	5.71129	-5.01233			5.71129	-6.14159	5.71129	-5.77328	5.71129	-5.13716
5.65239	-5.9476	5.65239	-5.6219	5.65239	-5.14856			5.65239	-6.27075	5.65239	-5.77538	5.65239	-5.16209
5.59348	-5.90097	5.59348	-5.67499	5.59348	-5.18152			5.59348	-6.25541	5.59348	-5.83248	5.59348	-5.09954
5.53457	-5.94477	5.53457	-5.72273	5.53457	-5.20687			5.53457	-6.25765	5.53457	-5.86268	5.53457	-5.11969
5.47565	-6.00507	5.47565	-5.76972	5.47565	-5.24154			5.47565	-6.31119	5.47565	-5.92246	5.47565	-5.14406
5.41676	-6.08528	5.41676	-5.83259	5.41676	-5.28221			5.41676	-6.35359	5.41676	-5.96786	5.41676	-5.17477
5.35785	-6.0798	5.35785	-5.88273	5.35785	-5.32018			5.35785	-6.40123	5.35785	-6.00981	5.35785	-5.20622
5.29893	-6.16286	5.29893	-5.94749	5.29893	-5.36079			5.29893	-6.88223	5.29893	-6.0708	5.29893	-5.24192
5.24003	-6.50326	5.24003	-6.08708	5.24003	-5.42586			5.24003	--	5.24003	-6.21529	5.24003	-5.30461
5.18112	-6.1839	5.18112	-6.10031	5.18112	-5.4134			5.18112	-6.90581	5.18112	-6.14522	5.18112	-5.28067
5.1222	-6.24038	5.1222	-6.14265	5.1222	-5.46354			5.1222	-6.86069	5.1222	-6.19801	5.1222	-5.32291
5.06328	-6.28184	5.06328	-6.18944	5.06328	-5.50861			5.06328	-6.88158	5.06328	-6.30932	5.06328	-5.36633
5.00438	-6.31109	5.00438	-6.24775	5.00438	-5.55244			5.00438	-6.9117	5.00438	-6.34631	5.00438	-5.41016
4.94545	-6.33365	4.94545	-6.30496	4.94545	-5.59671			4.94545	-6.91455	4.94545	-6.39395	4.94545	-5.45536
4.88657	-6.3717	4.88657	-6.32736	4.88657	-5.64089			4.88657	-6.93494	4.88657	-6.43393	4.88657	-5.50431
4.82768	-6.43828	4.82768	-6.37538	4.82768	-5.68558			4.82768	-6.9722	4.82768	-6.47332	4.82768	-5.5505
4.76876	-6.47354	4.76876	-6.41805	4.76876	-5.73095			4.76876	-6.9833	4.76876	-6.52062	4.76876	-5.59759
4.70986	-6.53199	4.70986	-6.47478	4.70986	-5.77118			4.70986	-7.08688	4.70986	-6.56442	4.70986	-5.64655
4.65092	-6.54383	4.65092	-6.4901	4.65092	-5.80219			4.65092	-7.04992	4.65092	-6.5994	4.65092	-5.67675
4.59203	-6.58538	4.59203	-6.5406	4.59203	-5.83954			4.59203	-7.07086	4.59203	-6.63805	4.59203	-5.7251
4.53315	-6.62407	4.53315	-6.58975	4.53315	-5.8717			4.53315	-7.10434	4.53315	-6.68761	4.53315	-5.76271
4.47418	-6.63525	4.47418	-6.63181	4.47418	-5.91149			4.47418	-7.11483	4.47418	-6.7372	4.47418	-5.79682
4.41519	-6.71179	4.41519	-6.68208	4.41519	-5.94099			4.41519	-7.15209	4.41519	-6.78182	4.41519	-5.83562
4.35636	-6.75295	4.35636	-6.73436	4.35636	-5.96751			4.35636	-7.21078	4.35636	-6.82523	4.35636	-5.86879
4.29746	-6.86107	4.29746	-6.78438	4.29746	-5.99425			4.29746	-7.21156	4.29746	-6.90406	4.29746	-5.89337
4.23859	-6.86648	4.23859	-6.82673	4.23859	-6.02203			4.23859	-7.30211	4.23859	-6.92866	4.23859	-5.91906
4.17968	-6.93589	4.17968	-6.88329	4.17968	-6.0437			4.17968	-7.48379	4.17968	-6.98691	4.17968	-5.94281
4.12084	-6.96353	4.12084	-6.93395	4.12084	-6.06095			4.12084	-7.50674	4.12084	-7.04318	4.12084	-5.96808
4.06256	-7.02389	4.06256	-6.99493	4.06256	-6.08508			4.06256	-7.52452	4.06256	-7.09626	4.06256	-5.9819
4.00479	-7.08537	4.00479	-7.03518	4.00479	-6.10199			4.00479	-7.55331	4.00479	-7.14744	4.00479	-6.00002
3.94591	-7.12185	3.94591	-7.093	3.94591	-6.12528			3.94591	-7.59338	3.94591	-7.20586	3.94591	-6.01492
3.89279	-7.17952	3.89279	-7.13589	3.89279	-6.13362			3.89279	-7.59589	3.89279	-7.25769	3.89279	-6.02378
3.83379	-7.23868	3.83379	-7.19838	3.83379	-6.14621			3.83379	-7.61764	3.83379	-7.30681	3.83379	-6.03905
3.76743	-7.2917	3.76743	-7.25166	3.76743	-6.15479			3.76743	-7.66612	3.76743	-7.37659	3.76743	-6.05487
3.70856	-7.33683	3.70856	-7.31719	3.70856	-6.17874			3.70856	-7.69399	3.70856	-7.43077	3.70856	-6.05671
3.64947	-7.37638	3.64947	-7.36224	3.64947	-6.18097			3.64947	-7.72828	3.64947	-7.48558	3.64947	-6.06998
3.59065	-7.41733	3.59065	-7.4104	3.59065	-6.18235			3.59065	-7.74842	3.59065	-7.54044	3.59065	-6.07636
3.53162	-7.46217	3.53162	-7.41706	3.53162	-6.18246			3.53162	-7.77073	3.53162	-7.54289	3.53162	-6.09237
3.4729	-7.50632	3.4729	-7.46115	3.4729	-6.19527			3.4729	-7.80829	3.4729	-7.58678	3.4729	-6.07909
3.41372	-7.55531	3.41372	-7.50903	3.41372	-6.19906			3.41372	-7.85197	3.41372	-7.63941	3.41372	-6.06694
3.35465	-7.61363	3.35465	-7.55702	3.35465	-6.1916			3.35465	-7.88714	3.35465	-7.68776	3.35465	-6.07613
3.29626	-7.65953	3.29626	-7.60574	3.29626	-6.20922			3.29626	-7.93326	3.29626	-7.73766	3.29626	-6.11525
3.23693	-7.71381	3.23693	-7.66153	3.23693	-6.22935			3.23693	-7.96733	3.23693	-7.79065	3.23693	-6.10137
3.17823	-7.77182	3.17823	-7.71631	3.17823	-6.23914			3.17823	-8.0138	3.17823	-7.8407	3.17823	-6.08332
3.11907	-7.82798	3.11907	-7.77309	3.11907	-6.25665			3.11907	-8.05573	3.11907	-7.89976	3.11907	-6.10677
3.06028	-7.83225	3.06028	-7.83273	3.06028	-6.27166			3.06028	-8.09616	3.06028	-7.95394	3.06028	-6.12539
3.00119	-7.9559	3.00119	-7.88156	3.00119	-6.3526			3.00119	-8.14638	3.00119	-7.9968	3.00119	-6.11546
2.9427	-8.00622	2.9427	-7.95013	2.9427	-6.26294			2.9427	-8.17992	2.9427	-8.06509	2.9427	-6.14307
2.8838	-8.05475	2.8838	-8.00738	2.8838	-6.2378			2.8838	-8.22692	2.8838	-8.12387	2.8838	-6.19861
2.82455	-8.13079	2.82455	-8.06781	2.82455	-6.25884			2.82455	-8.23562	2.82455	-8.17583	2.82455	-6.10105
2.76563	-8.18364	2.76563	-8.12846	2.76563	-6.28455			2.76563	-8.30567	2.76563	-8.22521	2.76563	-6.10972
2.70715	-8.2426	2.70715	-8.18786	2.70715	-6.46961			2.70715	-8.32977	2.70715	-8.26844	2.70715	-6.06193
2.64794	-8.29972	2.64794	-8.25197	2.64794	-6.32733			2.64794	-8.36666	2.64794	-8.34147	2.64794	-6.15937
2.58898	-8.35535	2.58898	-8.29363	2.58898	-6.28043			2.58898	-8.38571	2.58898	-8.39066	2.58898	-6.07661
2.52995	-8.41934	2.52995	-8.34991	2.52995	-6.28501			2.52995	-8.43033	2.52995	-8.44532	2.52995	-6.17259
2.47107	-8.46158	2.47107	-8.41589	2.47107	-6.3319			2.47107	-8.39414	2.47107	-8.50418	2.47107	-5.02434
2.41234	-8.52409	2.41234	-8.45288	2.41234	-6.29927			2.41234	-8.51128	2.41234	-8.54942	2.41234	-6.02343
2.35343	-8.58507	2.35343	-8.4965	2.35343	-6.55271			2.35343	-8.52215	2.35343	-8.59992	2.35343	-6.34266
2.29465	-8.62686	2.29465	-8.5323	2.29465	-6.20242			2.29465	-8.56777	2.29465	-8.63569	2.29465	-6.18913
2.23562	-8.69914	2.23562	-8.58782	2.23562	-6.38313			2.23562	-8.60414	2.23562	-8.70512	2.23562	-6.10047
2.17679	-8.81	2.17679	-8.58426	2.17679	-6.02331			2.17679	-8.72178	2.17679	-8.83265	2.17679	-6.16421
2.11799	-8.7728	2.11799	-8.72516	2.11799	-6.50653			2.11799	-8.60564	2.11799	-8.80251	2.11799	-5.98591
2.05917	-8.83431	2.05917	-8.7345	2.05917	-6.37687			2.05917	-8.68421	2.05917	-8.83526	2.05917	-6.31688
2.00014	-8.61541	2.00014	-8.43608	2.00014	-6.79489			2.00014	--	2.00014	--	2.00014	-6.61567
--	--	--	--	--	--			--	--	--	--	--	--
--	--	--	--	--	--			--	--	--	--	--	--
--	--	--	--	--	--			--	--	--	--	--	--
--	--	--	--	--	--			--	--	--	--	--	--
--	--	--	--	--	--			--	--	--	--	--	--
--	--	--	--	--	--			--	--	--	--	--	--
--	--	--	--	--	--			--	--	--	--	--	--
--	--	--	--	--	--			--	--	--	--	--	--
--	--	--	--	--	--			--	--	--	--	--	--
--	--	--	--	--	--			--	--	--	--	--	--
--	--	--	--	--	--			--	--	--	--	--	--
--	--	--	--	--	--			--	--	--	--	--	--
--	--	--	--	--	--			--	--	--	--	--	--
--	--	--	--	--	--			--	--	--	--	--	--
--	--	--	--	--	--			--	--	--	--	--	--
--	--	--	--	--	--			--	--	--	--	--	--
--	--	--	--	--	--			--	--	--	--	--	--
--	--	--	--	--	--			--	--	--	--	--	--
--	--	--	--	--	--			--	--	--	--	--	--
--	--	--	--	--	--			--	--	--	--	--	--
--	--	--	--	--	--			--	--	--	--	--	--
--	--	--	--	--	--			--	--	--	--	--	--
--	--	--	--	--	--			--	--	--	--	--	--
--	--	--	--	--	--			--	--	--	--	--	--
--	--	--	--	--	--			--	--	--	--	--	--
--	--	--	--	--	--			--	--	--	--	--	--
--	--	--	--	--	--			--	--	--	--	--	--
--	--	--	--	--	--			--	--	--	--	--	--
--	--	--	--	--	--			--	--	--	--	--	--
--	--	--	--	--	--			--	--	--	--	--	--
--	--	--	--	--	--			--	--	--	--	--	--
--	--	--	--	--	--			--	--	--	--	--	--
--	--	--	--	--	--			--	--	--	--	--	--
--	--	--	--	--	--			--	--	--	--	--	--
--	--	--	--	--	--			--	--	--	--	--	--
--	--	--	--	--	--			--	--	--	--	--	--
--	--	--	--	--	--			--	--	--	--	--	--
--	--	--	--	--	--			--	--	--	--	--	--
--	--	--	--	--	--			--	--	--	--	--	--
--	--	--	--	--	--			--	--	--	--	--	--
--	--	--	--	--	--			--	--	--	--	--	--
--	--	--	--	--	--			--	--	--	--	--	--
--	--	--	--	--	--			--	--	--	--	--	--
--	--	--	--	--	--			--	--	--	--	--	--
--	--	--	--	--	--			--	--	--	--	--	--
--	--	--	--	--	--			--	--	--	--	--	--
--	--	--	--	--	--			--	--	--	--	--	--
--	--	--	--	--	--			--	--	--	--	--	--
--	--	--	--	--	--			--	--	--	--	--	--
--	--	--	--	--	--			--	--	--	--	--	--
--	--	--	--	--	--			--	--	--	--	--	--
--	--	--	--	--	--			--	--	--	--	--	--
--	--	--	--	--	--			--	--	--	--	--	--
--	--	--	--	--	--			--	--	--	--	--	--
--	--	--	--	--	--			--	--	--	--	--	--
--	--	--	--	--	--			--	--	--	--	--	--
--	--	--	--	--	--			--	--	--	--	--	--
--	--	--	--	--	--			--	--	--	--	--	--
--	--	--	--	--	--			--	--	--	--	--	--
--	--	--	--	--	--			--	--	--	--	--	--
--	--	--	--	--	--			--	--	--	--	--	--
--	--	--	--	--	--			--	--	--	--	--	--
--	--	--	--	--	--			--	--	--	--	--	--
--	--	--	--	--	--			--	--	--	--	--	--
--	--	--	--	--	--			--	--	--	--	--	--
--	--	--	--	--	--			--	--	--	--	--	--
--	--	--	--	--	--			--	--	--	--	--	--
--	--	--	--	--	--			--	--	--	--	--	--
--	--	--	--	--	--			--	--	--	--	--	--
--	--	--	--	--	--			--	--	--	--	--	--
--	--	--	--	--	--			--	--	--	--	--	--
--	--	--	--	--	--			--	--	--	--	--	--
--	--	--	--	--	--			--	--	--	--	--	--
--	--	--	--	--	--			--	--	--	--	--	--
--	--	--	--	--	--			--	--	--	--	--	--
--	--	--	--	--	--			--	--	--	--	--	--
--	--	--	--	--	--			--	--	--	--	--	--
--	--	--	--	--	--			--	--	--	--	--	--
--	--	--	--	--	--			--	--	--	--	--	--
--	--	--	--	--	--			--	--	--	--	--	--
--	--	--	--	--	--			--	--	--	--	--	--
--	--	--	--	--	--			--	--	--	--	--	--
--	--	--	--	--	--			--	--	--	--	--	--
--	--	--	--	--	--			--	--	--	--	--	--
--	--	--	--	--	--			--	--	--	--	--	--
--	--	--	--	--	--			--	--	--	--	--	--
--	--	--	--	--	--			--	--	--	--	--	--
--	--	--	--	--	--			--	--	--	--	--	--
--	--	--	--	--	--			--	--	--	--	--	--
--	--	--	--	--	--			--	--	--	--	--	--
--	--	--	--	--	--			--	--	--	--	--	--
--	--	--	--	--	--			--	--	--	--	--	--
--	--	--	--	--	--			--	--	--	--	--	--
--	--	--	--	--	--			--	--	--	--	--	--
--	--	--	--	--	--			--	--	--	--	--	--
--	--	--	--	--	--			--	--	--	--	--	--
--	--	--	--	--	--			--	--	--	--	--	--
--	--	--	--	--	--			--	--	--	--	--	--
--	--	--	--	--	--			--	--	--	--	--	--
--	--	--	--	--	--			--	--	--	--	--	--
--	--	--	--	--	--			--	--	--	--	--	--
--	--	--	--	--	--			--	--	--	--	--	--
--	--	--	--	--	--			--	--	--	--	--	--
--	--	--	--	--	--			--	--	--	--	--	--
--	--	--	--	--	--			--	--	--	--	--	--
--	--	--	--	--	--			--	--	--	--	--	--
--	--	--	--	--	--			--	--	--	--	--	--
--	--	--	--	--	--			--	--	--	--	--	--
--	--	--	--	--	--			--	--	--	--	--	--
--	--	--	--	--	--			--	--	--	--	--	--
--	--	--	--	--	--			--	--	--	--	--	--
--	--	--	--	--	--			--	--	--	--	--	--
--	--	--	--	--	--			--	--	--	--	--	--
--	--	--	--	--	--			--	--	--	--	--	--
--	--	--	--	--	--			--	--	--	--	--	--
--	--	--	--	--	--			--	--	--	--	--	--
--	--	--	--	--	--			--	--	--	--	--	--
--	--	--	--	--	--			--	--	--	--	--	--
--	--	--	--	--	--			--	--	--	--	--	--
--	--	--	--	--	--			--	--	--	--	--	--
--	--	--	--	--	--			--	--	--	--	--	--
--	--	--	--	--	--			--	--	--	--	--	--
--	--	--	--	--	--			--	--	--	--	--	--
--	--	--	--	--	--			--	--	--	--	--	--
--	--	--	--	--	--			--	--	--	--	--	--
--	--	--	--	--	--			--	--	--	--	--	--
--	--	--	--	--	--			--	--	--	--	--	--
--	--	--	--	--	--			--	--	--	--	--	--
--	--	--	--	--	--			--	--	--	--	--	--
--	--	--	--	--	--			--	--	--	--	--	--
--	--	--	--	--	--			--	--	--	--	--	--
--	--	--	--	--	--			--	--	--	--	--	--
--	--	--	--	--	--			--	--	--	--	--	--
--	--	--	--	--	--			--	--	--	--	--	--
--	--	--	--	--	--			--	--	--	--	--	--
--	--	--	--	--	--			--	--	--	--	--	--
--	--	--	--	--	--			--	--	--	--	--	--
--	--	--	--	--	--			--	--	--	--	--	--
--	--	--	--	--	--			--	--	--	--	--	--
--	--	--	--	--	--			--	--	--	--	--	--
--	--	--	--	--	--			--	--	--	--	--	--
--	--	--	--	--	--			--	--	--	--	--	--
--	--	--	--	--	--			--	--	--	--	--	--
--	--	--	--	--	--			--	--	--	--	--	--
--	--	--	--	--	--			--	--	--	--	--	--
--	--	--	--	--	--			--	--	--	--	--	--
--	--	--	--	--	--			--	--	--	--	--	--
--	--	--	--	--	--			--	--	--	--	--	--
--	--	--	--	--	--			--	--	--	--	--	--
--	--	--	--	--	--			--	--	--	--	--	--
--	--	--	--	--	--			--	--	--	--	--	--
--	--	--	--	--	--			--	--	--	--	--	--
--	--	--	--	--	--			--	--	--	--	--	--
--	--	--	--	--	--			--	--	--	--	--	--
--	--	--	--	--	--			--	--	--	--	--	--
--	--	--	--	--	--			--	--	--	--	--	--
--	--	--	--	--	--			--	--	--	--	--	--
--	--	--	--	--	--			--	--	--	--	--	--
--	--	--	--	--	--			--	--	--	--	--	--
--	--	--	--	--	--			--	--	--	--	--	--
--	--	--	--	--	--			--	--	--	--	--	--
--	--	--	--	--	--			--	--	--	--	--	--
--	--	--	--	--	--			--	--	--	--	--	--
--	--	--	--	--	--			--	--	--	--	--	--
--	--	--	--	--	--			--	--	--	--	--	--
--	--	--	--	--	--			--	--	--	--	--	--
--	--	--	--	--	--			--	--	--	--	--	--
--	--	--	--	--	--			--	--	--	--	--	--
--	--	--	--	--	--			--	--	--	--	--	--
--	--	--	--	--	--			--	--	--	--	--	--
--	--	--	--	--	--			--	--	--	--	--	--
--	--	--	--	--	--			--	--	--	--	--	--
--	--	--	--	--	--			--	--	--	--	--	--
--	--	--	--	--	--			--	--	--	--	--	--
--	--	--	--	--	--			--	--	--	--	--	--
--	--	--	--	--	--			--	--	--	--	--	--
--	--	--	--	--	--			--	--	--	--	--	--
--	--	--	--	--	--			--	--	--	--	--	--
--	--	--	--	--	--			--	--	--	--	--	--
--	--	--	--	--	--			--	--	--	--	--	--
--	--	--	--	--	--			--	--	--	--	--	--
--	--	--	--	--	--			--	--	--	--	--	--
--	--	--	--	--	--			--	--	--	--	--	--
--	--	--	--	--	--			--	--	--	--	--	--
--	--	--	--	--	--			--	--	--	--	--	--
--	--	--	--	--	--			--	--	--	--	--	--
--	--	--	--	--	--			--	--	--	--	--	--
--	--	--	--	--	--			--	--	--	--	--	--
--	--	--	--	--	--			--	--	--	--	--	--
--	--	--	--	--	--			--	--	--	--	--	--
--	--	--	--	--	--			--	--	--	--	--	--
--	--	--	--	--	--			--	--	--	--	--	--
--	--	--	--	--	--			--	--	--	--	--	--
--	--	--	--	--	--			--	--	--	--	--	--
--	--	--	--	--	--			--	--	--	--	--	--
--	--	--	--	--	--			--	--	--	--	--	--
--	--	--	--	--	--			--	--	--	--	--	--
--	--	--	--	--	--			--	--	--	--	--	--
--	--	--	--	--	--			--	--	--	--	--	--
--	--	--	--	--	--			--	--	--	--	--	--
--	--	--	--	--	--			--	--	--	--	--	--
--	--	--	--	--	--			--	--	--	--	--	--
--	--	--	--	--	--			--	--	--	--	--	--
--	--	--	--	--	--			--	--	--	--	--	--
--	--	--	--	--	--			--	--	--	--	--	--
--	--	--	--	--	--			--	--	--	--	--	--
--	--	--	--	--	--			--	--	--	--	--	--
--	--	--	--	--	--			--	--	--	--	--	--
--	--	--	--	--	--			--	--	--	--	--	--
--	--	--	--	--	--			--	--	--	--	--	--
--	--	--	--	--	--			--	--	--	--	--	--
--	--	--	--	--	--			--	--	--	--	--	--
--	--	--	--	--	--			--	--	--	--	--	--
--	--	--	--	--	--			--	--	--	--	--	--
--	--	--	--	--	--			--	--	--	--	--	--
--	--	--	--	--	--			--	--	--	--	--	--
--	--	--	--	--	--			--	--	--	--	--	--
--	--	--	--	--	--			--	--	--	--	--	--
--	--	--	--	--	--			--	--	--	--	--	--
--	--	--	--	--	--			--	--	--	--	--	--
--	--	--	--	--	--			--	--	--	--	--	--
--	--	--	--	--	--			--	--	--	--	--	--
--	--	--	--	--	--			--	--	--	--	--	--
--	--	--	--	--	--			--	--	--	--	--	--
--	--	--	--	--	--			--	--	--	--	--	--
--	--	--	--	--	--			--	--	--	--	--	--
--	--	--	--	--	--			--	--	--	--	--	--
--	--	--	--	--	--			--	--	--	--	--	--
--	--	--	--	--	--			--	--	--	--	--	--
--	--	--	--	--	--			--	--	--	--	--	--
--	--	--	--	--	--			--	--	--	--	--	--
--	--	--	--	--	--			--	--	--	--	--	--
--	--	--	--	--	--			--	--	--	--	--	--
--	--	--	--	--	--			--	--	--	--	--	--
--	--	--	--	--	--			--	--	--	--	--	--
--	--	--	--	--	--			--	--	--	--	--	--
--	--	--	--	--	--			--	--	--	--	--	--
--	--	--	--	--	--			--	--	--	--	--	--
--	--	--	--	--	--			--	--	--	--	--	--
--	--	--	--	--	--			--	--	--	--	--	--
--	--	--	--	--	--			--	--	--	--	--	--
--	--	--	--	--	--			--	--	--	--	--	--
--	--	--	--	--	--			--	--	--	--	--	--
--	--	--	--	--	--			--	--	--	--	--	--
--	--	--	--	--	--			--	--	--	--	--	--
--	--	--	--	--	--			--	--	--	--	--	--
--	--	--	--	--	--			--	--	--	--	--	--
--	--	--	--	--	--			--	--	--	--	--	--
--	--	--	--	--	--			--	--	--	--	--	--
--	--	--	--	--	--			--	--	--	--	--	--
--	--	--	--	--	--			--	--	--	--	--	--
--	--	--	--	--	--			--	--	--	--	--	--
--	--	--	--	--	--			--	--	--	--	--	--
--	--	--	--	--	--			--	--	--	--	--	--
--	--	--	--	--	--			--	--	--	--	--	--
--	--	--	--	--	--			--	--	--	--	--	--
--	--	--	--	--	--			--	--	--	--	--	--
--	--	--	--	--	--			--	--	--	--	--	--
--	--	--	--	--	--			--	--	--	--	--	--
--	--	--	--	--	--			--	--	--	--	--	--
--	--	--	--	--	--			--	--	--	--	--	--
--	--	--	--	--	--			--	--	--	--	--	--
--	--	--	--	--	--			--	--	--	--	--	--
--	--	--	--	--	--			--	--	--	--	--	--
--	--	--	--	--	--			--	--	--	--	--	--
--	--	--	--	--	--			--	--	--	--	--	--
--	--	--	--	--	--			--	--	--	--	--	--
--	--	--	--	--	--			--	--	--	--	--	--
--	--	--	--	--	--			--	--	--	--	--	--
--	--	--	--	--	--			--	--	--	--	--	--
--	--	--	--	--	--			--	--	--	--	--	--
--	--	--	--	--	--			--	--	--	--	--	--
--	--	--	--	--	--			--	--	--	--	--	--
--	--	--	--	--	--			--	--	--	--	--	--
--	--	--	--	--	--			--	--	--	--	--	--
--	--	--	--	--	--			--	--	--	--	--	--
--	--	--	--	--	--			--	--	--	--	--	--
--	--	--	--	--	--			--	--	--	--	--	--
--	--	--	--	--	--			--	--	--	--	--	--
--	--	--	--	--	--			--	--	--	--	--	--
--	--	--	--	--	--			--	--	--	--	--	--
--	--	--	--	--	--			--	--	--	--	--	--
--	--	--	--	--	--			--	--	--	--	--	--
--	--	--	--	--	--			--	--	--	--	--	--
--	--	--	--	--	--			--	--	--	--	--	--
--	--	--	--	--	--			--	--	--	--	--	--
--	--	--	--	--	--			--	--	--	--	--	--
--	--	--	--	--	--			--	--	--	--	--	--
--	--	--	--	--	--			--	--	--	--	--	--
--	--	--	--	--	--			--	--	--	--	--	--
--	--	--	--	--	--			--	--	--	--	--	--
--	--	--	--	--	--			--	--	--	--	--	--
--	--	--	--	--	--			--	--	--	--	--	--
--	--	--	--	--	--			--	--	--	--	--	--
--	--	--	--	--	--			--	--	--	--	--	--
--	--	--	--	--	--			--	--	--	--	--	--
--	--	--	--	--	--			--	--	--	--	--	--
--	--	--	--	--	--			--	--	--	--	--	--
--	--	--	--	--	--			--	--	--	--	--	--
--	--	--	--	--	--			--	--	--	--	--	--
--	--	--	--	--	--			--	--	--	--	--	--
--	--	--	--	--	--			--	--	--	--	--	--
--	--	--	--	--	--			--	--	--	--	--	--
--	--	--	--	--	--			--	--	--	--	--	--
--	--	--	--	--	--			--	--	--	--	--	--
--	--	--	--	--	--			--	--	--	--	--	--
--	--	--	--	--	--			--	--	--	--	--	--
--	--	--	--	--	--			--	--	--	--	--	--
--	--	--	--	--	--			--	--	--	--	--	--
--	--	--	--	--	--			--	--	--	--	--	--
--	--	--	--	--	--			--	--	--	--	--	--
--	--	--	--	--	--			--	--	--	--	--	--
--	--	--	--	--	--			--	--	--	--	--	--
--	--	--	--	--	--			--	--	--	--	--	--
--	--	--	--	--	--			--	--	--	--	--	--
--	--	--	--	--	--			--	--	--	--	--	--
--	--	--	--	--	--			--	--	--	--	--	--
--	--	--	--	--	--			--	--	--	--	--	--
--	--	--	--	--	--			--	--	--	--	--	--
--	--	--	--	--	--			--	--	--	--	--	--
--	--	--	--	--	--			--	--	--	--	--	--
--	--	--	--	--	--			--	--	--	--	--	--
--	--	--	--	--	--			--	--	--	--	--	--
--	--	--	--	--	--			--	--	--	--	--	--
--	--	--	--	--	--			--	--	--	--	--	--
--	--	--	--	--	--			--	--	--	--	--	--
--	--	--	--	--	--			--	--	--	--	--	--
--	--	--	--	--	--			--	--	--	--	--	--
--	--	--	--	--	--			--	--	--	--	--	--
--	--	--	--	--	--			--	--	--	--	--	--
--	--	--	--	--	--			--	--	--	--	--	--
--	--	--	--	--	--			--	--	--	--	--	--
--	--	--	--	--	--			--	--	--	--	--	--
--	--	--	--	--	--			--	--	--	--	--	--
--	--	--	--	--	--			--	--	--	--	--	--
--	--	--	--	--	--			--	--	--	--	--	--
--	--	--	--	--	--			--	--	--	--	--	--
--	--	--	--	--	--			--	--	--	--	--	--
--	--	--	--	--	--			--	--	--	--	--	--
--	--	--	--	--	--			--	--	--	--	--	--
--	--	--	--	--	--			--	--	--	--	--	--
--	--	--	--	--	--			--	--	--	--	--	--
--	--	--	--	--	--			--	--	--	--	--	--
--	--	--	--	--	--			--	--	--	--	--	--
--	--	--	--	--	--			--	--	--	--	--	--
--	--	--	--	--	--			--	--	--	--	--	--
--	--	--	--	--	--			--	--	--	--	--	--
--	--	--	--	--	--			--	--	--	--	--	--
--	--	--	--	--	--			--	--	--	--	--	--
--	--	--	--	--	--			--	--	--	--	--	--
--	--	--	--	--	--			--	--	--	--	--	--
--	--	--	--	--	--			--	--	--	--	--	--
--	--	--	--	--	--			--	--	--	--	--	--
--	--	--	--	--	--			--	--	--	--	--	--
--	--	--	--	--	--			--	--	--	--	--	--
--	--	--	--	--	--			--	--	--	--	--	--
--	--	--	--	--	--			--	--	--	--	--	--
--	--	--	--	--	--			--	--	--	--	--	--
--	--	--	--	--	--			--	--	--	--	--	--
--	--	--	--	--	--			--	--	--	--	--	--
--	--	--	--	--	--			--	--	--	--	--	--
--	--	--	--	--	--			--	--	--	--	--	--
--	--	--	--	--	--			--	--	--	--	--	--
--	--	--	--	--	--			--	--	--	--	--	--
--	--	--	--	--	--			--	--	--	--	--	--
--	--	--	--	--	--			--	--	--	--	--	--
--	--	--	--	--	--			--	--	--	--	--	--
--	--	--	--	--	--			--	--	--	--	--	--
--	--	--	--	--	--			--	--	--	--	--	--
--	--	--	--	--	--			--	--	--	--	--	--
--	--	--	--	--	--			--	--	--	--	--	--
--	--	--	--	--	--			--	--	--	--	--	--
--	--	--	--	--	--			--	--	--	--	--	--
--	--	--	--	--	--			--	--	--	--	--	--
--	--	--	--	--	--			--	--	--	--	--	--
--	--	--	--	--	--			--	--	--	--	--	--
--	--	--	--	--	--			--	--	--	--	--	--
--	--	--	--	--	--			--	--	--	--	--	--
--	--	--	--	--	--			--	--	--	--	--	--
--	--	--	--	--	--			--	--	--	--	--	--
--	--	--	--	--	--			--	--	--	--	--	--
--	--	--	--	--	--			--	--	--	--	--	--
--	--	--	--	--	--			--	--	--	--	--	--
--	--	--	--	--	--			--	--	--	--	--	--
--	--	--	--	--	--			--	--	--	--	--	--
--	--	--	--	--	--			--	--	--	--	--	--
--	--	--	--	--	--			--	--	--	--	--	--
--	--	--	--	--	--			--	--	--	--	--	--
--	--	--	--	--	--			--	--	--	--	--	--
--	--	--	--	--	--			--	--	--	--	--	--
--	--	--	--	--	--			--	--	--	--	--	--
--	--	--	--	--	--			--	--	--	--	--	--
--	--	--	--	--	--			--	--	--	--	--	--
--	--	--	--	--	--			--	--	--	--	--	--
--	--	--	--	--	--			--	--	--	--	--	--
--	--	--	--	--	--			--	--	--	--	--	--
--	--	--	--	--	--			--	--	--	--	--	--
--	--	--	--	--	--			--	--	--	--	--	--
--	--	--	--	--	--			--	--	--	--	--	--
--	--	--	--	--	--			--	--	--	--	--	--
--	--	--	--	--	--			--	--	--	--	--	--
--	--	--	--	--	--			--	--	--	--	--	--
--	--	--	--	--	--			--	--	--	--	--	--
--	--	--	--	--	--			--	--	--	--	--	--
--	--	--	--	--	--			--	--	--	--	--	--
--	--	--	--	--	--			--	--	--	--	--	--
--	--	--	--	--	--			--	--	--	--	--	--
--	--	--	--	--	--			--	--	--	--	--	--
--	--	--	--	--	--			--	--	--	--	--	--
--	--	--	--	--	--			--	--	--	--	--	--
--	--	--	--	--	--			--	--	--	--	--	--
--	--	--	--	--	--			--	--	--	--	--	--
--	--	--	--	--	--			--	--	--	--	--	--
--	--	--	--	--	--			--	--	--	--	--	--
--	--	--	--	--	--			--	--	--	--	--	--
--	--	--	--	--	--			--	--	--	--	--	--
--	--	--	--	--	--			--	--	--	--	--	--
--	--	--	--	--	--			--	--	--	--	--	--
--	--	--	--	--	--			--	--	--	--	--	--
--	--	--	--	--	--			--	--	--	--	--	--
--	--	--	--	--	--			--	--	--	--	--	--
--	--	--	--	--	--			--	--	--	--	--	--
--	--	--	--	--	--			--	--	--	--	--	--
--	--	--	--	--	--			--	--	--	--	--	--
--	--	--	--	--	--			--	--	--	--	--	--
--	--	--	--	--	--			--	--	--	--	--	--
--	--	--	--	--	--			--	--	--	--	--	--
--	--	--	--	--	--			--	--	--	--	--	--
--	--	--	--	--	--			--	--	--	--	--	--
--	--	--	--	--	--			--	--	--	--	--	--
--	--	--	--	--	--			--	--	--	--	--	--
--	--	--	--	--	--			--	--	--	--	--	--
--	--	--	--	--	--			--	--	--	--	--	--
--	--	--	--	--	--			--	--	--	--	--	--
--	--	--	--	--	--			--	--	--	--	--	--
--	--	--	--	--	--			--	--	--	--	--	--
--	--	--	--	--	--			--	--	--	--	--	--
--	--	--	--	--	--			--	--	--	--	--	--
--	--	--	--	--	--			--	--	--	--	--	--
--	--	--	--	--	--			--	--	--	--	--	--
--	--	--	--	--	--			--	--	--	--	--	--
--	--	--	--	--	--			--	--	--	--	--	--
--	--	--	--	--	--			--	--	--	--	--	--
--	--	--	--	--	--			--	--	--	--	--	--
--	--	--	--	--	--			--	--	--	--	--	--
--	--	--	--	--	--			--	--	--	--	--	--
--	--	--	--	--	--			--	--	--	--	--	--
--	--	--	--	--	--			--	--	--	--	--	--
--	--	--	--	--	--			--	--	--	--	--	--
--	--	--	--	--	--			--	--	--	--	--	--
--	--	--	--	--	--			--	--	--	--	--	--
--	--	--	--	--	--			--	--	--	--	--	--
--	--	--	--	--	--			--	--	--	--	--	--
--	--	--	--	--	--			--	--	--	--	--	--
--	--	--	--	--	--			--	--	--	--	--	--
--	--	--	--	--	--			--	--	--	--	--	--
--	--	--	--	--	--			--	--	--	--	--	--
--	--	--	--	--	--			--	--	--	--	--	--
--	--	--	--	--	--			--	--	--	--	--	--
--	--	--	--	--	--			--	--	--	--	--	--
--	--	--	--	--	--			--	--	--	--	--	--
--	--	--	--	--	--			--	--	--	--	--	--
--	--	--	--	--	--			--	--	--	--	--	--
--	--	--	--	--	--			--	--	--	--	--	--
--	--	--	--	--	--			--	--	--	--	--	--
--	--	--	--	--	--			--	--	--	--	--	--
--	--	--	--	--	--			--	--	--	--	--	--
--	--	--	--	--	--			--	--	--	--	--	--
--	--	--	--	--	--			--	--	--	--	--	--
--	--	--	--	--	--			--	--	--	--	--	--
--	--	--	--	--	--			--	--	--	--	--	--
--	--	--	--	--	--			--	--	--	--	--	--
--	--	--	--	--	--			--	--	--	--	--	--
--	--	--	--	--	--			--	--	--	--	--	--
--	--	--	--	--	--			--	--	--	--	--	--
--	--	--	--	--	--			--	--	--	--	--	--
--	--	--	--	--	--			--	--	--	--	--	--
--	--	--	--	--	--			--	--	--	--	--	--
--	--	--	--	--	--			--	--	--	--	--	--
--	--	--	--	--	--			--	--	--	--	--	--
--	--	--	--	--	--			--	--	--	--	--	--
--	--	--	--	--	--			--	--	--	--	--	--
--	--	--	--	--	--			--	--	--	--	--	--
--	--	--	--	--	--			--	--	--	--	--	--
--	--	--	--	--	--			--	--	--	--	--	--
--	--	--	--	--	--			--	--	--	--	--	--
--	--	--	--	--	--			--	--	--	--	--	--
--	--	--	--	--	--			--	--	--	--	--	--
--	--	--	--	--	--			--	--	--	--	--	--
--	--	--	--	--	--			--	--	--	--	--	--
--	--	--	--	--	--			--	--	--	--	--	--
--	--	--	--	--	--			--	--	--	--	--	--
--	--	--	--	--	--			--	--	--	--	--	--
--	--	--	--	--	--			--	--	--	--	--	--
--	--	--	--	--	--			--	--	--	--	--	--
--	--	--	--	--	--			--	--	--	--	--	--
--	--	--	--	--	--			--	--	--	--	--	--
--	--	--	--	--	--			--	--	--	--	--	--
--	--	--	--	--	--			--	--	--	--	--	--
--	--	--	--	--	--			--	--	--	--	--	--
--	--	--	--	--	--			--	--	--	--	--	--
--	--	--	--	--	--			--	--	--	--	--	--
--	--	--	--	--	--			--	--	--	--	--	--
--	--	--	--	--	--			--	--	--	--	--	--
--	--	--	--	--	--			--	--	--	--	--	--
--	--	--	--	--	--			--	--	--	--	--	--
--	--	--	--	--	--			--	--	--	--	--	--
--	--	--	--	--	--			--	--	--	--	--	--
--	--	--	--	--	--			--	--	--	--	--	--
--	--	--	--	--	--			--	--	--	--	--	--
--	--	--	--	--	--			--	--	--	--	--	--
--	--	--	--	--	--			--	--	--	--	--	--
--	--	--	--	--	--			--	--	--	--	--	--
--	--	--	--	--	--			--	--	--	--	--	--
--	--	--	--	--	--			--	--	--	--	--	--
--	--	--	--	--	--			--	--	--	--	--	--
--	--	--	--	--	--			--	--	--	--	--	--
--	--	--	--	--	--			--	--	--	--	--	--
--	--	--	--	--	--			--	--	--	--	--	--
--	--	--	--	--	--			--	--	--	--	--	--
--	--	--	--	--	--			--	--	--	--	--	--
--	--	--	--	--	--			--	--	--	--	--	--
--	--	--	--	--	--			--	--	--	--	--	--
--	--	--	--	--	--			--	--	--	--	--	--
--	--	--	--	--	--			--	--	--	--	--	--
--	--	--	--	--	--			--	--	--	--	--	--
--	--	--	--	--	--			--	--	--	--	--	--
--	--	--	--	--	--			--	--	--	--	--	--
--	--	--	--	--	--			--	--	--	--	--	--
--	--	--	--	--	--			--	--	--	--	--	--
--	--	--	--	--	--			--	--	--	--	--	--
--	--	--	--	--	--			--	--	--	--	--	--
--	--	--	--	--	--			--	--	--	--	--	--
--	--	--	--	--	--			--	--	--	--	--	--
--	--	--	--	--	--			--	--	--	--	--	--
--	--	--	--	--	--			--	--	--	--	--	--
--	--	--	--	--	--			--	--	--	--	--	--
--	--	--	--	--	--			--	--	--	--	--	--
--	--	--	--	--	--			--	--	--	--	--	--
--	--	--	--	--	--			--	--	--	--	--	--
--	--	--	--	--	--			--	--	--	--	--	--
--	--	--	--	--	--			--	--	--	--	--	--
--	--	--	--	--	--			--	--	--	--	--	--
--	--	--	--	--	--			--	--	--	--	--	--
--	--	--	--	--	--			--	--	--	--	--	--
--	--	--	--	--	--			--	--	--	--	--	--
--	--	--	--	--	--			--	--	--	--	--	--
--	--	--	--	--	--			--	--	--	--	--	--
--	--	--	--	--	--			--	--	--	--	--	--
--	--	--	--	--	--			--	--	--	--	--	--
--	--	--	--	--	--			--	--	--	--	--	--
--	--	--	--	--	--			--	--	--	--	--	--
--	--	--	--	--	--			--	--	--	--	--	--
--	--	--	--	--	--			--	--	--	--	--	--
--	--	--	--	--	--			--	--	--	--	--	--
--	--	--	--	--	--			--	--	--	--	--	--
--	--	--	--	--	--			--	--	--	--	--	--
--	--	--	--	--	--			--	--	--	--	--	--
--	--	--	--	--	--			--	--	--	--	--	--
--	--	--	--	--	--			--	--	--	--	--	--
