# Supplementary material for: Synthesis and Behavior of Cetyltrimethyl Ammonium Bromide Stabilized Zn1+xSnO3+x (0 ≤ x ≤1) Nano-Crystallites
Source: PLoS One. 2016 May 26;11(5):e0156246. doi: 10.1371/journal.pone.0156246 (PMC4881896; doi:10.1371/journal.pone.0156246)
Supplement: S5 File — (XLSX) [file pone.0156246.s007.xlsx]

## Sheet: Sheet1
Ewe/V	<I>/mA	Ewe/V	<I>/mA
0.3414	0.000745477	-0.00337	7.01735e-08
0.3335	0.000554212	0.00034293	5.46218e-08
0.33043	0.000480828	7.85709e-05	5.19072e-08
0.33087	0.000540061	0.000304952	5.95188e-08
0.33186	0.000473801	1.7467e-05	7.66783e-08
0.33286	0.000534242	0.01926	0.00242
0.33379	0.000470425	0.02108	0.00264
0.33482	0.000531121	0.01676	0.00201
0.33585	0.000468509	0.01688	0.00208
0.33687	0.000531252	0.01782	0.00214
0.33799	0.000464066	0.01866	0.0023
0.33882	0.00052608	0.01972	0.00239
0.33994	0.000461304	0.02065	0.00256
0.34089	0.000526488	0.02175	0.00264
0.34192	0.000460236	0.02264	0.00279
0.34278	0.000524552	0.02371	0.00287
0.34387	0.000459284	0.02463	0.00303
0.34483	0.000524852	0.02576	0.00311
0.34582	0.000463647	0.02665	0.00328
0.3469	0.000528622	0.02774	0.00337
0.34779	0.000461159	0.0286	0.00356
0.34874	0.000526301	0.02974	0.00365
0.34988	0.000459465	0.0306	0.00383
0.35076	0.000524109	0.03171	0.00393
0.35202	0.000463155	0.03263	0.00412
0.35279	0.000529298	0.03368	0.00422
0.3539	0.000460971	0.03457	0.0044
0.35478	0.000529056	0.03567	0.00449
0.35584	0.000462118	0.03658	0.00467
0.35674	0.000528456	0.0377	0.00476
0.35791	0.000466106	0.03863	0.00492
0.35874	0.000532977	0.03972	0.00501
0.35988	0.000466325	0.04063	0.00518
0.36086	0.000535019	0.04171	0.00524
0.362	0.00046926	0.04261	0.00539
0.36277	0.00053796	0.04375	0.00546
0.3637	0.000476511	0.04456	0.00562
0.36478	0.000547829	0.04571	0.0057
0.36593	0.000480185	0.04662	0.00585
0.36669	0.000548493	0.04768	0.00595
0.36789	0.000481355	0.04857	0.00616
0.36882	0.000551861	0.04966	0.00628
0.37003	0.000486548	0.05058	0.00649
0.37074	0.000557642	0.05167	0.00661
0.3719	0.000490201	0.05263	0.00681
0.37288	0.000560661	0.05366	0.00691
0.37392	0.000493986	0.05453	0.0071
0.37488	0.000568064	0.0557	0.0072
0.37568	0.000500382	0.05651	0.00738
0.37706	0.000571792	0.05768	0.00747
0.37783	0.000502108	0.05854	0.00764
0.37899	0.000570571	0.05967	0.00773
0.38014	0.000505116	0.06055	0.00788
0.38076	0.000577851	0.06165	0.00793
0.38149	0.000507644	0.06261	0.00807
0.38237	0.000582479	0.06368	0.00814
0.38349	0.000512304	0.06453	0.00828
0.38456	0.000587465	0.06565	0.00834
0.38615	0.000522585	0.06655	0.00849
0.38672	0.000592987	0.06756	0.00859
0.38745	0.000522284	0.06836	0.00885
0.38916	0.00059614	0.06951	0.00903
0.38911	0.000526775	0.07041	0.00927
0.39049	0.000603126	0.07149	0.00939
0.39118	0.000533388	0.07243	0.00959
0.39177	0.000608043	0.0735	0.0097
0.39349	0.000537799	0.07445	0.00989
0.39452	0.000612835	0.07549	0.01
0.39601	0.000541413	0.07641	0.01018
0.39664	0.000616252	0.07752	0.01027
0.39764	0.000544118	0.07837	0.01044
0.3987	0.000621164	0.07957	0.01054
0.39958	0.000547729	0.08044	0.01067
0.40089	0.000623816	0.08165	0.01071
0.40116	0.000552425	0.08247	0.01084
0.40276	0.00062905	0.08357	0.01087
0.40386	0.000557898	0.08442	0.01101
0.40464	0.00063755	0.08551	0.01108
0.40594	0.000563562	0.08637	0.01124
0.40696	0.000642634	0.08871	0.0118
0.40776	0.000568448	0.08992	0.01193
0.4088	0.000649188	0.09047	0.01208
0.40983	0.000574592	0.09142	0.01224
0.41057	0.000655113	0.09242	0.01243
0.41196	0.000580677	0.09343	0.01257
0.41283	0.000660759	0.09442	0.01274
0.41366	0.000586878	0.09542	0.01288
0.41424	0.000665657	0.09643	0.01305
0.41567	0.000590465	0.0974	0.01316
0.41621	0.000672813	0.09844	0.01331
0.41753	0.000599054	0.0994	0.01343
0.41855	0.000678751	0.10043	0.01356
0.41946	0.000600907	0.10143	0.01358
0.4203	0.00068	0.10241	0.01363
0.42141	0.000604605	0.10343	0.01367
0.42216	0.000687477	0.10441	0.01379
0.42336	0.000613078	0.10541	0.0139
0.42436	0.000693928	0.10638	0.01408
0.42545	0.000614159	0.10743	0.01428
0.42629	0.000697871	0.10841	0.01459
0.42732	0.000623137	0.10941	0.01481
0.42824	0.000705762	0.11045	0.01504
0.42959	0.00063019	0.1114	0.01521
0.43034	0.000710389	0.11238	0.01541
0.43152	0.000632612	0.11341	0.01555
0.43225	0.000716419	0.1144	0.01573
0.43332	0.00064035	0.11543	0.01586
0.43429	0.000724184	0.11641	0.01603
0.43544	0.000648718	0.11741	0.01613
0.43637	0.000726735	0.11843	0.01628
0.43755	0.000653731	0.11942	0.01639
0.43843	0.000736199	0.12046	0.01654
0.43958	0.00066005	0.12138	0.0165
0.44054	0.000743636	0.1224	0.01654
0.44157	0.000667806	0.12343	0.01658
0.44261	0.000750614	0.12441	0.01672
0.44379	0.000673086	0.12542	0.01687
0.44455	0.00075604	0.12641	0.01706
0.44549	0.000680036	0.12742	0.0173
0.44642	0.000764561	0.12836	0.01762
0.44755	0.000689254	0.12938	0.01783
0.44841	0.000772518	0.1304	0.01807
0.44983	0.000695479	0.13137	0.01822
0.45059	0.000780467	0.13236	0.01843
0.45175	0.000703684	0.13338	0.01857
0.4525	0.000788161	0.13439	0.01877
0.45382	0.00071298	0.13538	0.0189
0.45448	0.000796895	0.13639	0.01909
0.4556	0.000718665	0.13738	0.01918
0.45649	0.000803362	0.1384	0.01933
0.45775	0.000728136	0.13938	0.01936
0.45869	0.00081276	0.14038	0.01949
0.45969	0.000738793	0.14137	0.01945
0.4604	0.00082305	0.14239	0.0195
0.46162	0.000746875	0.14341	0.01959
0.46249	0.000829656	0.1444	0.01978
0.46367	0.000752225	0.14537	0.01991
0.46473	0.000835876	0.14639	0.02009
0.46562	0.000760171	0.14737	0.02035
0.4664	0.000846336	0.14839	0.02069
0.46753	0.000768915	0.14935	0.02091
0.46844	0.000854636	0.15036	0.02115
0.4697	0.000777943	0.15134	0.02132
0.47044	0.000863214	0.15234	0.02154
0.47178	0.000788994	0.15338	0.02168
0.47257	0.000873627	0.15437	0.02187
0.47355	0.000797174	0.1554	0.02199
0.47448	0.0008826	0.15639	0.02216
0.47579	0.000805798	0.15734	0.02221
0.47651	0.000891654	0.15834	0.02228
0.47773	0.000817242	0.15933	0.02232
0.4786	0.00090212	0.16037	0.02242
0.47979	0.000826565	0.16138	0.02237
0.48053	0.000911768	0.16236	0.02252
0.48165	0.000836637	0.16335	0.02262
0.48238	0.000919614	0.16435	0.02279
0.48375	0.00084298	0.16535	0.0229
0.48444	0.000929207	0.16633	0.02308
0.48571	0.000852716	0.16733	0.02331
0.48655	0.000939461	0.16834	0.02369
0.48774	0.000866354	0.16934	0.02393
0.48849	0.000950438	0.17033	0.0242
0.4897	0.000874111	0.17132	0.02436
0.49053	0.000959948	0.17235	0.02459
0.49171	0.000884178	0.17336	0.02472
0.49252	0.000969167	0.17433	0.02493
0.49379	0.000894626	0.17533	0.02506
0.49442	0.000980353	0.17636	0.02519
0.49562	0.000905471	0.17736	0.02517
0.49643	0.000990148	0.17831	0.02525
0.49772	0.000917174	0.17933	0.02523
0.49858	0.001	0.18034	0.02534
0.4997	0.0009275	0.18137	0.02531
0.50032	0.00101	0.18234	0.0254
0.50155	0.000937888	0.18335	0.02545
0.5025	0.00102	0.18434	0.0256
0.50378	0.000946493	0.18536	0.02569
0.50458	0.00103	0.18633	0.02587
0.5056	0.000957739	0.1873	0.02614
0.50647	0.00104	0.18833	0.02653
0.50773	0.000969491	0.18936	0.02676
0.50848	0.00106	0.19031	0.02702
0.50962	0.000981072	0.19134	0.02717
0.51045	0.00107	0.19233	0.02739
0.51181	0.000993098	0.19333	0.02753
0.51268	0.00108	0.19433	0.02774
0.51372	0.001	0.19531	0.02777
0.51453	0.00109	0.19636	0.02788
0.5156	0.00102	0.19733	0.02788
0.51656	0.0011	0.19836	0.02801
0.51771	0.00103	0.19934	0.02815
0.51849	0.00111	0.20033	0.02838
0.51971	0.00104	0.20133	0.02834
0.52051	0.00113	0.20232	0.02841
0.52172	0.00106	0.20334	0.02844
0.52247	0.00114	0.20434	0.02859
0.52377	0.00106	0.20533	0.02867
0.52448	0.00115	0.20632	0.0289
0.52572	0.00108	0.20735	0.02924
0.52649	0.00116	0.20831	0.02961
0.52765	0.00109	0.20933	0.02982
0.52855	0.00117	0.21034	0.03008
0.52971	0.0011	0.21132	0.03022
0.53047	0.00119	0.21233	0.03045
0.53177	0.00112	0.21331	0.03053
0.53251	0.0012	0.21433	0.03064
0.53367	0.00113	0.21532	0.03068
0.53437	0.00121	0.21633	0.03082
0.53576	0.00114	0.21733	0.03087
0.53654	0.00123	0.21833	0.03112
0.53777	0.00116	0.21935	0.03128
0.53842	0.00124	0.22032	0.03154
0.53974	0.00117	0.22136	0.03145
0.54049	0.00125	0.22231	0.03146
0.5417	0.00118	0.22335	0.03145
0.54261	0.00127	0.22432	0.03158
0.54376	0.0012	0.22532	0.03164
0.54433	0.00128	0.22631	0.03191
0.54576	0.00121	0.22731	0.03228
0.54665	0.0013	0.22829	0.03266
0.5477	0.00122	0.22932	0.03287
0.54854	0.00131	0.23032	0.03313
0.54985	0.00124	0.23133	0.03328
0.55032	0.00132	0.23234	0.03341
0.55149	0.00125	0.23334	0.03342
0.55254	0.00134	0.23432	0.03357
0.55354	0.00127	0.2353	0.03365
0.5544	0.00136	0.2363	0.03393
0.55559	0.00128	0.23731	0.03407
0.55631	0.00137	0.23831	0.03427
0.55779	0.0013	0.2393	0.03438
0.55849	0.00138	0.24029	0.03457
0.55972	0.00131	0.24135	0.03443
0.56048	0.0014	0.24233	0.03443
0.56167	0.00133	0.24331	0.03441
0.56245	0.00141	0.24428	0.03453
0.56363	0.00134	0.2453	0.03458
0.56444	0.00143	0.24628	0.03487
0.56569	0.00136	0.24734	0.03525
0.5662	0.00144	0.24829	0.03565
0.56776	0.00137	0.24929	0.03586
0.56827	0.00146	0.25029	0.0361
0.56967	0.00139	0.25132	0.0361
0.57043	0.00148	0.25228	0.03622
0.57171	0.00141	0.2533	0.03627
0.5724	0.00149	0.2543	0.03646
0.57353	0.00142	0.25531	0.03668
0.57438	0.00151	0.25628	0.03696
0.57559	0.00144	0.2573	0.03704
0.57633	0.00153	0.25828	0.03721
0.57772	0.00146	0.25931	0.03734
0.57846	0.00154	0.26026	0.03759
0.5795	0.00147	0.26131	0.0375
0.58024	0.00156	0.26229	0.03756
0.58137	0.00149	0.2633	0.03757
0.58241	0.00158	0.26427	0.03771
0.58349	0.00151	0.26526	0.03777
0.5841	0.00159	0.26625	0.03808
0.58549	0.00152	0.26727	0.0385
0.58621	0.00161	0.26823	0.03892
0.58754	0.00154	0.26928	0.0391
0.58847	0.00163	0.27026	0.03922
0.58936	0.00156	0.2713	0.03925
0.59063	0.00165	0.27228	0.03941
0.59137	0.00158	0.27327	0.03955
0.59243	0.00167	0.27427	0.03989
0.59361	0.0016	0.27528	0.04009
0.59441	0.00168	0.27626	0.0403
0.59554	0.00161	0.27728	0.04037
0.5961	0.0017	0.27826	0.04056
0.59766	0.00163	0.27927	0.04068
0.59823	0.00172	0.28025	0.04085
0.59955	0.00166	0.28128	0.04062
0.60013	0.00174	0.28227	0.04057
0.60157	0.00167	0.28329	0.04051
0.60217	0.00176	0.28428	0.0406
0.60326	0.00169	0.28527	0.04064
0.60436	0.00178	0.28625	0.04108
0.60562	0.00171	0.28726	0.04146
0.60645	0.00179	0.28825	0.04168
0.60757	0.00173	0.28924	0.04174
0.60804	0.00182	0.29027	0.04191
0.60951	0.00175	0.29129	0.04198
0.61059	0.00184	0.29226	0.0423
0.61164	0.00177	0.29326	0.04254
0.61224	0.00185	0.29423	0.04283
0.6135	0.00179	0.29525	0.04297
0.61421	0.00188	0.29625	0.04314
0.61523	0.00181	0.29729	0.04315
0.61619	0.0019	0.29823	0.04328
0.61767	0.00184	0.29929	0.04336
0.61845	0.00192	0.30027	0.04359
0.6194	0.00185	0.30127	0.04337
0.62025	0.00194	0.30227	0.04327
0.62143	0.00187	0.30324	0.04317
0.6223	0.00196	0.30424	0.04324
0.62364	0.00189	0.30528	0.04325
0.62426	0.00198	0.30623	0.04366
0.62575	0.00191	0.3072	0.04389
0.62652	0.002	0.30815	0.04414
0.62754	0.00194	0.30922	0.04425
0.62829	0.00203	0.31034	0.04449
0.62951	0.00196	0.3113	0.04476
0.63042	0.00204	0.31222	0.04509
0.6316	0.00198	0.31323	0.04526
0.63248	0.00207	0.3142	0.04551
0.63342	0.002	0.31526	0.04563
0.63447	0.00209	0.31624	0.04577
0.63552	0.00202	0.31728	0.04575
0.63636	0.00211	0.31826	0.04587
0.63757	0.00205	0.31928	0.046
0.63801	0.00214	0.32026	0.04613
0.63959	0.00207	0.32131	0.04585
0.64036	0.00215	0.32228	0.04576
0.64162	0.00209	0.32326	0.04565
0.64251	0.00218	0.32427	0.04572
0.64357	0.00211	0.32524	0.04561
0.64424	0.0022	0.32629	0.04587
0.64549	0.00214	0.32723	0.04616
0.64637	0.00222	0.32822	0.04647
0.64764	0.00216	0.32923	0.04673
0.64837	0.00225	0.33023	0.04711
0.64953	0.00218	0.3312	0.0473
0.65038	0.00228	0.33227	0.04756
0.6515	0.00221	0.33327	0.0477
0.6523	0.00229	0.33427	0.04793
0.65362	0.00223	0.33521	0.04802
0.65453	0.00232	0.33618	0.04813
0.65551	0.00226	0.33727	0.0481
0.65627	0.00235	0.33823	0.04822
0.65759	0.00228	0.33926	0.04833
0.65838	0.00237	0.34027	0.04833
0.65949	0.0023	0.34131	0.04803
0.66029	0.00239	0.34226	0.04797
0.6616	0.00233	0.34328	0.04788
0.66242	0.00242	0.34423	0.04778
0.66344	0.00235	0.34528	0.04762
0.66426	0.00244	0.3462	0.04796
0.66554	0.00238	0.34724	0.04832
0.66628	0.00247	0.34818	0.04885
0.66763	0.0024	0.34919	0.04918
0.66843	0.00249	0.35022	0.04953
0.66954	0.00243	0.35124	0.04969
0.67053	0.00252	0.35224	0.04993
0.67151	0.00245	0.35327	0.05003
0.67228	0.00254	0.35421	0.05022
0.67357	0.00248	0.3552	0.05029
0.67442	0.00256	0.35621	0.05037
0.67573	0.0025	0.35719	0.05032
0.67632	0.00259	0.35818	0.05043
0.67751	0.00253	0.35919	0.05053
0.67844	0.00262	0.36021	0.05053
0.67955	0.00255	0.36124	0.05023
0.68026	0.00264	0.36221	0.05009
0.68162	0.00258	0.36326	0.04978
0.68224	0.00267	0.36419	0.04967
0.68347	0.0026	0.36525	0.04955
0.68429	0.00269	0.36615	0.05001
0.68561	0.00263	0.36715	0.0506
0.68633	0.00272	0.36818	0.05113
0.68758	0.00266	0.36914	0.0514
0.68845	0.00275	0.37015	0.0517
0.68962	0.00268	0.37121	0.05183
0.69026	0.00277	0.37216	0.05204
0.69159	0.00271	0.37321	0.05213
0.6923	0.0028	0.37415	0.05232
0.69372	0.00274	0.37518	0.05238
0.6944	0.00283	0.37623	0.05247
0.69562	0.00276	0.37719	0.05244
0.69647	0.00285	0.37819	0.05256
0.69762	0.00279	0.37921	0.05265
0.69821	0.00288	0.38024	0.05253
0.69967	0.00281	0.38124	0.05205
0.70041	0.00291	0.38222	0.05178
0.70157	0.00284	0.38323	0.05153
0.70231	0.00293	0.38422	0.05151
0.70357	0.00287	0.38518	0.05159
0.70454	0.00296	0.38618	0.05221
0.70561	0.00289	0.38716	0.05277
0.70641	0.00299	0.38818	0.05326
0.70761	0.00292	0.38915	0.0535
0.70836	0.00301	0.39018	0.05378
0.70952	0.00295	0.39121	0.0539
0.71046	0.00304	0.39219	0.05411
0.71176	0.00298	0.39321	0.05419
0.7124	0.00307	0.39421	0.05438
0.71355	0.003	0.39518	0.05444
0.71433	0.00309	0.39617	0.0545
0.71561	0.00303	0.3972	0.05445
0.71638	0.00312	0.39815	0.05456
0.71754	0.00306	0.39921	0.05461
0.71829	0.00315	0.40026	0.0542
0.71949	0.00309	0.40129	0.05372
0.72031	0.00318	0.40222	0.05356
0.72157	0.00311	0.40322	0.05346
0.72238	0.0032	0.40419	0.05369
0.72358	0.00314	0.40518	0.05378
0.72427	0.00323	0.40613	0.05422
0.72562	0.00317	0.40716	0.05476
0.72628	0.00326	0.40815	0.05525
0.72753	0.00319	0.40918	0.05549
0.72834	0.00329	0.41018	0.05576
0.7296	0.00322	0.41119	0.05587
0.73045	0.00331	0.4122	0.05606
0.73162	0.00325	0.41319	0.05613
0.73236	0.00334	0.41419	0.05631
0.73352	0.00328	0.41519	0.05636
0.73439	0.00337	0.41617	0.0564
0.7356	0.00331	0.41718	0.05635
0.73633	0.00339	0.4182	0.05632
0.73765	0.00333	0.41922	0.05615
0.73841	0.00342	0.42023	0.05575
0.73964	0.00336	0.42121	0.05536
0.74043	0.00345	0.42219	0.05538
0.74148	0.00339	0.42318	0.05544
0.74248	0.00347	0.42419	0.05562
0.74358	0.00341	0.42518	0.05567
0.74436	0.0035	0.42614	0.05611
0.74562	0.00344	0.42714	0.05665
0.74624	0.00353	0.42815	0.05714
0.74762	0.00347	0.42921	0.05723
0.74832	0.00356	0.4302	0.05732
0.74962	0.0035	0.43121	0.05731
0.75034	0.00359	0.43222	0.05743
0.75145	0.00353	0.43321	0.05746
0.75243	0.00362	0.43419	0.0576
0.7536	0.00356	0.4352	0.05761
0.7544	0.00364	0.43616	0.05758
0.75566	0.00358	0.43721	0.05727
0.75641	0.00367	0.43819	0.05721
0.7575	0.00361	0.43919	0.05712
0.75849	0.0037	0.44024	0.05677
0.75967	0.00364	0.44116	0.05658
0.76037	0.00372	0.44221	0.05664
0.76147	0.00366	0.44317	0.05662
0.76233	0.00375	0.44416	0.05675
0.76358	0.00369	0.44515	0.05679
0.76429	0.00378	0.44612	0.05731
0.76555	0.00372	0.44714	0.05779
0.76644	0.00381	0.44813	0.05821
0.76744	0.00375	0.44918	0.05842
0.76823	0.00384	0.45018	0.05868
0.76959	0.00378	0.45116	0.05879
0.77027	0.00386	0.45213	0.05899
0.77157	0.0038	0.45318	0.05906
0.77242	0.00389	0.45417	0.05924
0.77358	0.00383	0.45516	0.05918
0.77438	0.00392	0.45615	0.05895
0.77549	0.00386	0.45715	0.05872
0.77628	0.00394	0.45812	0.05873
0.77752	0.00388	0.45912	0.05883
0.77834	0.00397	0.46014	0.05875
0.77937	0.00391	0.46118	0.05851
0.7803	0.004	0.46216	0.05848
0.78167	0.00394	0.46317	0.0584
0.78232	0.00402	0.46414	0.05844
0.78353	0.00397	0.46512	0.05844
0.78437	0.00405	0.46609	0.05901
0.78556	0.00399	0.46711	0.05948
0.78634	0.00408	0.46806	0.05991
0.78761	0.00402	0.46912	0.06012
0.78825	0.00411	0.47009	0.06037
0.78949	0.00405	0.47114	0.06047
0.79035	0.00414	0.47212	0.06065
0.79156	0.00408	0.47311	0.0607
0.79236	0.00416	0.47413	0.06069
0.79364	0.00411	0.47515	0.06047
0.79429	0.00419	0.47615	0.06034
0.79551	0.00413	0.47717	0.06019
0.79625	0.00422	0.47809	0.06046
0.79739	0.00416	0.47915	0.06069
0.79825	0.00424	0.48015	0.06048
0.79946	0.00418	0.48116	0.06019
0.80039	0.00427	0.48213	0.06011
0.80154	0.00421	0.48311	0.05999
0.80237	0.00429	0.48409	0.06001
0.80347	0.00424	0.48509	0.06002
0.8043	0.00432	0.48606	0.06064
0.8056	0.00427	0.48708	0.06117
0.8063	0.00435	0.48807	0.06162
0.80757	0.00429	0.48915	0.0618
0.80816	0.00438	0.49008	0.06202
0.8095	0.00432	0.49116	0.0621
0.8102	0.0044	0.49211	0.06221
0.81149	0.00435	0.49312	0.06201
0.81221	0.00443	0.4941	0.06196
0.81351	0.00437	0.49516	0.06183
0.8143	0.00446	0.4961	0.0618
0.8155	0.0044	0.49709	0.06193
0.8162	0.00448	0.49805	0.06226
0.8175	0.00443	0.49911	0.06231
0.81815	0.00451	0.50015	0.06202
0.81943	0.00445	0.50117	0.06172
0.82028	0.00454	0.50212	0.06162
0.82146	0.00448	0.50312	0.06149
0.82228	0.00456	0.50407	0.06151
0.82349	0.00451	0.50512	0.06151
0.82424	0.00459	0.50605	0.06211
0.82547	0.00453	0.50706	0.06261
0.82616	0.00462	0.50807	0.06304
0.82751	0.00457	0.50908	0.06324
0.82815	0.00465	0.51009	0.06347
0.82956	0.00459	0.51113	0.06341
0.83027	0.00467	0.51209	0.06331
0.83136	0.00462	0.5131	0.0632
0.83224	0.0047	0.51412	0.06325
0.83349	0.00465	0.51512	0.06332
0.83416	0.00473	0.51609	0.06354
0.83546	0.00467	0.51711	0.06362
0.83619	0.00475	0.51808	0.06382
0.83756	0.0047	0.5191	0.06381
0.83821	0.00478	0.52015	0.06345
0.83943	0.00473	0.52115	0.0631
0.84037	0.00481	0.52211	0.06299
0.84153	0.00475	0.52313	0.06286
0.84213	0.00484	0.5241	0.06288
0.84361	0.00478	0.5251	0.06289
0.84418	0.00487	0.52608	0.06348
0.84563	0.00482	0.52711	0.064
0.84624	0.0049	0.52805	0.06445
0.84735	0.00484	0.52912	0.06467
0.84831	0.00493	0.53011	0.06481
0.84928	0.00487	0.53112	0.06482
0.85025	0.00496	0.53208	0.06489
0.85127	0.0049	0.53309	0.06492
0.85199	0.00498	0.53404	0.06525
0.8534	0.00493	0.53507	0.06551
0.85418	0.00501	0.53608	0.06566
0.85551	0.00496	0.53714	0.0657
0.85614	0.00504	0.53806	0.06588
0.85744	0.00499	0.53912	0.06585
0.85821	0.00507	0.54011	0.06549
0.8594	0.00502	0.54116	0.06515
0.86016	0.0051	0.5421	0.06505
0.86151	0.00505	0.54312	0.06496
0.86235	0.00513	0.5441	0.06499
0.86353	0.00508	0.5451	0.06505
0.8642	0.00516	0.54602	0.06572
0.86538	0.00511	0.54704	0.06621
0.86623	0.00519	0.54803	0.06652
0.8674	0.00514	0.5491	0.06644
0.86826	0.00522	0.55009	0.06646
0.86947	0.00517	0.55107	0.06641
0.87041	0.00525	0.55206	0.06653
0.87137	0.0052	0.55306	0.06682
0.87229	0.00528	0.55406	0.06714
0.8736	0.00523	0.55506	0.06724
0.87429	0.00531	0.55605	0.06728
0.87549	0.00526	0.55711	0.06722
0.87615	0.00534	0.55807	0.06732
0.87759	0.00529	0.55912	0.06703
0.87814	0.00537	0.56011	0.06667
0.87937	0.00532	0.5611	0.06639
0.88021	0.0054	0.5621	0.0663
0.88139	0.00535	0.56308	0.06621
0.8821	0.00543	0.56409	0.06623
0.88349	0.00538	0.56507	0.0663
0.88407	0.00547	0.56601	0.06697
0.88539	0.00542	0.56705	0.06724
0.88612	0.0055	0.56804	0.06735
0.88734	0.00545	0.5691	0.06741
0.88823	0.00553	0.57003	0.06756
0.88936	0.00548	0.57104	0.06777
0.89028	0.00557	0.57203	0.06813
0.89143	0.00552	0.57304	0.06833
0.89213	0.0056	0.57406	0.06856
0.89364	0.00555	0.5751	0.06857
0.89429	0.00564	0.57606	0.06856
0.8955	0.00559	0.57707	0.0685
0.89612	0.00567	0.57806	0.06863
0.89757	0.00562	0.57911	0.06833
0.89824	0.0057	0.58009	0.06795
0.89949	0.00565	0.5811	0.06766
0.90014	0.00573	0.58208	0.06756
0.9015	0.00569	0.58306	0.06745
0.9022	0.00577	0.58407	0.06745
0.90347	0.00573	0.58507	0.06746
0.90417	0.00581	0.586	0.06785
0.90552	0.00576	0.58705	0.06812
0.90609	0.00584	0.58801	0.06837
0.90743	0.0058	0.58904	0.06853
0.90816	0.00588	0.59	0.06897
0.90926	0.00583	0.59105	0.06926
0.91012	0.00592	0.59204	0.06952
0.91146	0.00587	0.59307	0.06964
0.91215	0.00595	0.59406	0.06981
0.91341	0.00591	0.59505	0.06978
0.9141	0.00599	0.59607	0.06974
0.91523	0.00595	0.59704	0.06967
0.91596	0.00602	0.59805	0.06979
0.91738	0.00598	0.59909	0.0695
0.91822	0.00606	0.60009	0.0691
0.91939	0.00602	0.60107	0.0688
0.9202	0.0061	0.60206	0.06867
0.92133	0.00605	0.60306	0.06855
0.92221	0.00614	0.6041	0.06842
0.92348	0.0061	0.60506	0.06823
0.92412	0.00618	0.60602	0.06869
0.92543	0.00613	0.60705	0.06906
0.92622	0.00621	0.60802	0.06946
0.9274	0.00617	0.60904	0.0699
0.92808	0.00625	0.61	0.07029
0.92934	0.00621	0.61102	0.07051
0.93035	0.00629	0.61202	0.07074
0.9315	0.00625	0.61306	0.07087
0.93209	0.00633	0.61404	0.07098
0.93354	0.00629	0.61506	0.07091
0.93391	0.00638	0.61608	0.07084
0.93553	0.00633	0.61711	0.07077
0.93612	0.00641	0.61804	0.07087
0.93749	0.00637	0.61912	0.07058
0.93814	0.00645	0.62011	0.07016
0.93941	0.00641	0.62109	0.06985
0.94016	0.00649	0.62207	0.06971
0.94133	0.00645	0.62311	0.0694
0.94212	0.00654	0.62411	0.06914
0.94342	0.0065	0.62506	0.06914
0.94407	0.00658	0.62601	0.0697
0.94531	0.00654	0.62702	0.07024
0.94623	0.00662	0.62802	0.07084
0.94743	0.00658	0.62903	0.0712
0.94818	0.00667	0.63002	0.07149
0.94937	0.00663	0.63104	0.07165
0.95022	0.00671	0.63205	0.07181
0.95143	0.00667	0.63306	0.07188
0.95225	0.00676	0.63404	0.07195
0.95332	0.00672	0.63506	0.07185
0.95407	0.0068	0.63602	0.07185
0.95523	0.00676	0.63706	0.0719
0.95611	0.00685	0.63803	0.07209
0.95747	0.00681	0.63912	0.07165
0.95833	0.00689	0.64007	0.07123
0.9594	0.00685	0.64107	0.07091
0.96001	0.00693	0.64204	0.07053
0.96129	0.0069	0.64307	0.07023
0.96219	0.00698	0.64399	0.07009
0.96328	0.00695	0.64508	0.07019
0.96416	0.00703	0.64598	0.07107
0.96536	0.007	0.64699	0.07178
0.96602	0.00708	0.64799	0.07227
0.96736	0.00704	0.64906	0.07254
0.96803	0.00713	0.64998	0.07276
0.96936	0.00709	0.65097	0.0729
0.9701	0.00718	0.65198	0.07306
0.97121	0.00714	0.65304	0.07321
0.97212	0.00723	0.65401	0.07337
0.97325	0.00719	0.65504	0.07335
0.97401	0.00728	0.65604	0.07325
0.97528	0.00725	0.65701	0.07314
0.97603	0.00733	0.65801	0.07323
0.97735	0.00729	0.65909	0.07281
0.97819	0.00738	0.66007	0.07216
0.9792	0.00734	0.66106	0.07165
0.98011	0.00743	0.66206	0.07137
0.98126	0.00739	0.66303	0.0712
0.98206	0.00748	0.66399	0.07122
0.98345	0.00745	0.66497	0.07175
0.98419	0.00754	0.66593	0.0726
0.9852	0.00751	0.66697	0.07317
0.98623	0.00759	0.66796	0.07357
0.9873	0.00756	0.66895	0.07382
0.98812	0.00765	0.66997	0.07402
0.9893	0.00762	0.67099	0.07415
0.99009	0.0077	0.67201	0.0743
0.9913	0.00767	0.67302	0.07442
0.99203	0.00776	0.67398	0.07456
0.99329	0.00773	0.67503	0.07453
0.9941	0.00782	0.67597	0.07448
0.99523	0.00779	0.67701	0.07443
0.99603	0.00787	0.67799	0.07445
0.99728	0.00784	0.67909	0.07377
0.9982	0.00793	0.68007	0.07315
0.99935	0.0079	0.681	0.07278
1.00015	0.00799	0.68199	0.07259
0.99933	0.00808	0.68298	0.07266
1.00023	0.00798	0.68392	0.07288
0.99909	0.00793	0.68493	0.07322
0.99821	0.00796	0.6859	0.07401
0.99698	0.00791	0.68693	0.07457
0.99611	0.00793	0.68796	0.07495
0.99496	0.00788	0.68897	0.07519
0.99411	0.0079	0.68993	0.07539
0.99312	0.00784	0.69096	0.07554
0.99211	0.00786	0.69196	0.07569
0.99105	0.00781	0.69299	0.07581
0.9902	0.00783	0.69397	0.07593
0.9892	0.00776	0.695	0.07592
0.98814	0.00778	0.69598	0.0759
0.98711	0.00772	0.69698	0.0758
0.98611	0.00774	0.69804	0.07542
0.98495	0.00768	0.69905	0.0747
0.9841	0.0077	0.70003	0.07423
0.98298	0.00763	0.701	0.07399
0.98205	0.00765	0.70197	0.07413
0.98102	0.00758	0.70297	0.0743
0.98006	0.0076	0.70396	0.07442
0.979	0.00754	0.70494	0.07483
0.97801	0.00756	0.70591	0.0756
0.97707	0.00749	0.70694	0.07612
0.97595	0.00751	0.70796	0.07647
0.97509	0.00744	0.70895	0.0767
0.97399	0.00746	0.70995	0.07688
0.97312	0.00739	0.71095	0.07702
0.97229	0.00741	0.71193	0.07715
0.97108	0.00734	0.71298	0.07727
0.9701	0.00736	0.71396	0.07737
0.96894	0.00729	0.715	0.07731
0.96805	0.00731	0.716	0.07711
0.96717	0.00724	0.717	0.0768
0.96604	0.00726	0.71804	0.07656
0.96495	0.00719	0.71906	0.07595
0.96426	0.0072	0.71997	0.07567
0.96285	0.00713	0.721	0.07572
0.96211	0.00715	0.72198	0.0758
0.96097	0.00708	0.72299	0.07587
0.96009	0.00709	0.72398	0.07594
0.95923	0.00702	0.72495	0.07632
0.95819	0.00704	0.72592	0.07707
0.95686	0.00698	0.72696	0.07758
0.95608	0.00699	0.72792	0.07793
0.95499	0.00692	0.72898	0.07817
0.95394	0.00694	0.72994	0.07835
0.9531	0.00687	0.73095	0.0785
0.95215	0.00688	0.73197	0.07863
0.95116	0.00681	0.73296	0.07874
0.95005	0.00683	0.73396	0.07883
0.94907	0.00676	0.73501	0.07857
0.94814	0.00677	0.73598	0.0783
0.94692	0.0067	0.737	0.07816
0.94617	0.00672	0.73797	0.07816
0.94505	0.00665	0.73901	0.07785
0.94412	0.00666	0.74	0.07762
0.94319	0.00659	0.741	0.0775
0.9421	0.00661	0.74197	0.07745
0.94097	0.00654	0.74296	0.07744
0.94016	0.00655	0.74396	0.07746
0.93925	0.00648	0.74493	0.07797
0.93811	0.0065	0.74591	0.07868
0.93713	0.00643	0.74695	0.07915
0.93635	0.00644	0.74795	0.07946
0.9351	0.00637	0.74898	0.07963
0.93417	0.0064	0.74999	0.07953
0.93298	0.00632	0.75099	0.07947
0.9323	0.00634	0.75194	0.07946
0.93094	0.00627	0.75296	0.0794
0.93028	0.00628	0.75397	0.07912
0.92907	0.00621	0.75496	0.0788
0.92824	0.00623	0.75599	0.07857
0.92708	0.00616	0.75697	0.07853
0.9262	0.00617	0.75794	0.07875
0.92508	0.0061	0.75897	0.07843
0.92411	0.00611	0.75998	0.07818
0.92311	0.00605	0.76098	0.07807
0.92196	0.00606	0.76194	0.07801
0.92122	0.00599	0.76293	0.07802
0.92001	0.00601	0.76395	0.07803
0.91915	0.00594	0.76488	0.07853
0.91816	0.00596	0.7659	0.07922
0.91709	0.00589	0.76691	0.07972
0.91605	0.00591	0.76791	0.08004
0.91511	0.00584	0.76892	0.08028
0.9142	0.00585	0.7699	0.08044
0.91303	0.00578	0.77094	0.08056
0.91216	0.0058	0.77193	0.08046
0.91104	0.00573	0.77296	0.08027
0.91007	0.00575	0.77394	0.08014
0.90911	0.00568	0.77493	0.07993
0.90817	0.00569	0.77591	0.07986
0.90717	0.00562	0.77694	0.08014
0.9061	0.00564	0.77795	0.08021
0.90494	0.00557	0.77893	0.07986
0.90426	0.00559	0.77997	0.07961
0.90305	0.00552	0.78095	0.07948
0.90237	0.00553	0.78195	0.07939
0.90115	0.00546	0.78293	0.07938
0.90018	0.00548	0.78391	0.07937
0.89918	0.00542	0.78489	0.07988
0.89809	0.00544	0.78588	0.08059
0.897	0.00537	0.78693	0.08109
0.89609	0.00538	0.7879	0.0814
0.8952	0.00532	0.78891	0.08162
0.89405	0.00534	0.78991	0.08175
0.89326	0.00527	0.79095	0.08162
0.89222	0.00529	0.79192	0.08144
0.89116	0.00522	0.79294	0.08136
0.89012	0.00523	0.79391	0.0813
0.88896	0.00517	0.79491	0.08136
0.88802	0.00519	0.79588	0.08154
0.8872	0.00512	0.79688	0.08171
0.88624	0.00513	0.79796	0.08165
0.88519	0.00507	0.79897	0.08119
0.88418	0.00508	0.79994	0.08085
0.88313	0.00502	0.80093	0.08069
0.88222	0.00504	0.80191	0.08061
0.88125	0.00497	0.80293	0.0806
0.88012	0.00499	0.80389	0.08062
0.87914	0.00492	0.80484	0.08127
0.87835	0.00494	0.80586	0.08193
0.87704	0.00488	0.80686	0.08238
0.8762	0.0049	0.8079	0.08265
0.87533	0.00483	0.80891	0.08276
0.87427	0.00485	0.80995	0.08256
0.87318	0.00478	0.81095	0.08244
0.87223	0.0048	0.81192	0.08237
0.87118	0.00473	0.8129	0.08243
0.87016	0.00475	0.81387	0.08266
0.86923	0.00469	0.81489	0.0828
0.86816	0.0047	0.81586	0.08285
0.86741	0.00464	0.81687	0.08308
0.8662	0.00466	0.81791	0.08297
0.86518	0.00459	0.81895	0.08243
0.86423	0.00461	0.81989	0.08209
0.86307	0.00455	0.82092	0.08194
0.86224	0.00457	0.82193	0.08185
0.86119	0.0045	0.82288	0.08178
0.86013	0.00452	0.8239	0.08176
0.85927	0.00446	0.82483	0.08238
0.85813	0.00448	0.82584	0.08304
0.85726	0.00442	0.82686	0.08349
0.85637	0.00443	0.82793	0.08359
0.85513	0.00438	0.82887	0.08348
0.85429	0.0044	0.8299	0.08338
0.85303	0.00433	0.83089	0.08337
0.85216	0.00435	0.83185	0.08344
0.85123	0.00429	0.83285	0.08382
0.85027	0.0043	0.83393	0.084
0.84908	0.00424	0.83489	0.08401
0.84828	0.00427	0.83587	0.08397
0.84723	0.0042	0.83681	0.08414
0.84633	0.00422	0.83789	0.084
0.84526	0.00416	0.83896	0.08342
0.84423	0.00418	0.8399	0.08303
0.8432	0.00411	0.84087	0.08283
0.8421	0.00414	0.84191	0.08268
0.84122	0.00407	0.8429	0.08265
0.84046	0.00409	0.84385	0.08272
0.83922	0.00403	0.84482	0.08345
0.83817	0.00405	0.84585	0.08404
0.83715	0.00399	0.84686	0.08416
0.83622	0.00402	0.8479	0.0841
0.83518	0.00395	0.84889	0.0841
0.83414	0.00397	0.84987	0.08413
0.83315	0.00391	0.85083	0.08462
0.83216	0.00394	0.85186	0.08516
0.83108	0.00387	0.85286	0.08555
0.83026	0.0039	0.85385	0.08572
0.82926	0.00383	0.85489	0.08571
0.82829	0.00385	0.85589	0.08566
0.82722	0.0038	0.85683	0.08577
0.82623	0.00382	0.85789	0.08576
0.82523	0.00376	0.85893	0.08518
0.82427	0.00378	0.8599	0.08474
0.82334	0.00372	0.8609	0.08452
0.82216	0.00374	0.86188	0.08442
0.82115	0.00368	0.8629	0.0844
0.8203	0.00371	0.8638	0.08456
0.81905	0.00365	0.86482	0.08521
0.81839	0.00367	0.86583	0.08539
0.81719	0.00361	0.86686	0.08549
0.81632	0.00363	0.86786	0.08553
0.81508	0.00357	0.86882	0.08561
0.81436	0.0036	0.8698	0.08592
0.81313	0.00354	0.87084	0.08628
0.81227	0.00356	0.87183	0.08648
0.81116	0.0035	0.87285	0.08665
0.81037	0.00352	0.87388	0.08661
0.80909	0.00347	0.87487	0.08652
0.80834	0.00349	0.87583	0.08646
0.80728	0.00343	0.87682	0.08663
0.80616	0.00345	0.87785	0.08645
0.80534	0.0034	0.87887	0.08583
0.80419	0.00342	0.8799	0.08539
0.80339	0.00336	0.88089	0.08516
0.8023	0.00339	0.88184	0.08499
0.80128	0.00333	0.88283	0.08491
0.80033	0.00335	0.88386	0.08481
0.79913	0.00329	0.8848	0.08521
0.79831	0.00332	0.88582	0.08557
0.79709	0.00326	0.88681	0.08582
0.79628	0.00329	0.88782	0.086
0.79514	0.00323	0.88882	0.08642
0.79421	0.00325	0.88981	0.08674
0.79322	0.0032	0.89083	0.08698
0.7925	0.00322	0.89183	0.08711
0.79136	0.00317	0.89283	0.08723
0.7904	0.00319	0.89384	0.08715
0.78918	0.00313	0.89484	0.08702
0.78833	0.00315	0.89585	0.08693
0.78726	0.00311	0.89682	0.08708
0.78646	0.00313	0.89786	0.08688
0.78524	0.00307	0.89884	0.08624
0.78439	0.00309	0.89987	0.0858
0.7834	0.00304	0.90085	0.08557
0.78218	0.00306	0.90184	0.0854
0.78129	0.00301	0.90286	0.08513
0.78034	0.00303	0.90382	0.08502
0.77921	0.00298	0.90479	0.08561
0.77828	0.003	0.90577	0.08601
0.77725	0.00295	0.9068	0.08631
0.77626	0.00297	0.90779	0.08676
0.77517	0.00292	0.9088	0.08711
0.77445	0.00295	0.90981	0.0873
0.77322	0.00289	0.91081	0.08745
0.77229	0.00292	0.91182	0.08752
0.77129	0.00286	0.91283	0.0876
0.77041	0.00289	0.91383	0.08751
0.76923	0.00284	0.91487	0.08739
0.76828	0.00286	0.91586	0.08728
0.76728	0.00281	0.91682	0.08741
0.76629	0.00283	0.91787	0.08702
0.76534	0.00278	0.91888	0.08642
0.76414	0.00281	0.91985	0.086
0.76316	0.00275	0.92083	0.08575
0.76238	0.00278	0.92185	0.0853
0.76133	0.00272	0.92286	0.08494
0.76034	0.00275	0.92378	0.08489
0.75929	0.0027	0.92479	0.08554
0.75844	0.00273	0.92576	0.08617
0.75733	0.00267	0.92676	0.08682
0.75628	0.0027	0.92778	0.08721
0.75525	0.00265	0.92883	0.08745
0.75436	0.00267	0.92983	0.08756
0.75335	0.00262	0.93084	0.08764
0.75229	0.00265	0.93183	0.08767
0.75134	0.0026	0.93282	0.08773
0.75034	0.00262	0.93386	0.08762
0.74931	0.00257	0.93484	0.08748
0.74833	0.00259	0.93583	0.08741
0.74742	0.00255	0.93683	0.08758
0.74622	0.00257	0.93788	0.08721
0.7452	0.00252	0.93886	0.08659
0.74412	0.00255	0.93986	0.08616
0.74344	0.0025	0.94092	0.08566
0.74236	0.00252	0.94186	0.08519
0.74129	0.00247	0.94288	0.08492
0.74034	0.0025	0.94381	0.08495
0.73938	0.00245	0.94475	0.08597
0.73845	0.00247	0.94575	0.08683
0.7372	0.00242	0.94675	0.08736
0.73633	0.00245	0.94779	0.0876
0.73517	0.00241	0.94881	0.08773
0.7341	0.00243	0.94981	0.08776
0.73339	0.00238	0.95082	0.08781
0.73231	0.00241	0.9518	0.08784
0.73133	0.00236	0.95282	0.08788
0.73042	0.00239	0.95383	0.08775
0.72919	0.00234	0.95482	0.08763
0.72838	0.00236	0.95581	0.08759
0.72735	0.00232	0.95683	0.08774
0.72632	0.00234	0.95785	0.08717
0.72516	0.0023	0.95887	0.08651
0.72445	0.00232	0.95985	0.08582
0.72339	0.00227	0.96085	0.0854
0.72226	0.0023	0.96186	0.08514
0.72133	0.00225	0.9628	0.08503
0.72038	0.00227	0.96374	0.08546
0.71934	0.00223	0.96474	0.08647
0.71829	0.00226	0.96575	0.08716
0.71741	0.00221	0.96677	0.0876
0.71641	0.00223	0.9678	0.08784
0.71528	0.00219	0.9688	0.08797
0.71435	0.00222	0.96981	0.08801
0.71324	0.00217	0.97081	0.08804
0.71222	0.0022	0.9718	0.08806
0.71125	0.00215	0.9728	0.08811
0.71032	0.00218	0.9738	0.08799
0.70923	0.00213	0.97482	0.0879
0.70834	0.00216	0.97584	0.08787
0.7074	0.00211	0.9768	0.088
0.70651	0.00214	0.97786	0.08725
0.70526	0.00209	0.97888	0.0864
0.7042	0.00212	0.97982	0.08586
0.70324	0.00207	0.98083	0.08556
0.70238	0.0021	0.98179	0.08553
0.70131	0.00205	0.98279	0.08576
0.70027	0.00208	0.98373	0.08629
0.69918	0.00204	0.98472	0.08717
0.69849	0.00206	0.98573	0.08777
0.69737	0.00202	0.98676	0.08822
0.69638	0.00205	0.98778	0.08849
0.6953	0.002	0.98881	0.08867
0.69435	0.00203	0.98979	0.08873
0.69335	0.00198	0.99081	0.08877
0.69223	0.00201	0.99177	0.0888
0.69121	0.00197	0.9928	0.08885
0.69028	0.00199	0.99381	0.08876
0.68927	0.00195	0.99483	0.08864
0.68839	0.00198	0.99579	0.08856
0.68734	0.00193	0.99682	0.08839
0.68639	0.00196	0.99785	0.08761
0.6853	0.00192	0.99885	0.08691
0.68427	0.00194	0.9998	0.08649
0.68329	0.0019	1.00044	0.08636
0.68232	0.00192	1.00035	0.08709
0.68151	0.00188	1.00062	0.08713
0.68041	0.00191	1.00021	0.08641
0.67915	0.00187	0.99921	0.08617
0.6783	0.00189	0.9982	0.08591
0.67738	0.00185	0.99716	0.08616
0.67651	0.00188	0.99616	0.0866
0.67536	0.00184	0.99519	0.08678
0.67451	0.00186	0.99422	0.08677
0.67349	0.00182	0.99322	0.08666
0.67229	0.00185	0.99222	0.08648
0.67141	0.0018	0.9912	0.08627
0.67027	0.00183	0.99027	0.08602
0.66942	0.00179	0.98926	0.08577
0.66844	0.00181	0.98826	0.0854
0.66732	0.00177	0.98722	0.08495
0.66643	0.0018	0.98627	0.08433
0.66535	0.00176	0.98522	0.08385
0.6644	0.00178	0.98428	0.0832
0.66334	0.00174	0.98327	0.08223
0.66222	0.00177	0.98227	0.08165
0.66146	0.00173	0.98122	0.08143
0.66044	0.00175	0.98023	0.08119
0.65932	0.00172	0.97921	0.08093
0.65851	0.00174	0.97824	0.0807
0.65745	0.0017	0.97717	0.08108
0.65631	0.00173	0.97619	0.08145
0.65527	0.00169	0.9752	0.0816
0.6543	0.00171	0.97423	0.08159
0.65339	0.00168	0.9732	0.08153
0.65237	0.0017	0.97223	0.08143
0.65139	0.00166	0.97123	0.08128
0.65048	0.00169	0.97024	0.08106
0.64938	0.00165	0.96923	0.0808
0.64841	0.00167	0.96824	0.08039
0.64741	0.00163	0.9673	0.07967
0.64625	0.00166	0.96627	0.07908
0.64554	0.00162	0.96524	0.07877
0.64434	0.00164	0.96432	0.07813
0.64345	0.00161	0.96327	0.07757
0.64267	0.00163	0.96228	0.07722
0.64137	0.00159	0.96123	0.07691
0.64048	0.00162	0.96026	0.07661
0.63927	0.00158	0.95924	0.07634
0.63838	0.00161	0.95824	0.07612
0.63754	0.00157	0.9572	0.0765
0.63652	0.00159	0.95623	0.07688
0.63546	0.00156	0.95523	0.07704
0.63431	0.00158	0.95423	0.07706
0.63329	0.00154	0.9532	0.077
0.63237	0.00157	0.95225	0.07685
0.63152	0.00153	0.95127	0.07649
0.63034	0.00156	0.95028	0.07609
0.62934	0.00152	0.94929	0.07568
0.62841	0.00154	0.94831	0.07501
0.62737	0.00151	0.94728	0.0744
0.62641	0.00153	0.94624	0.07393
0.62532	0.0015	0.94523	0.0738
0.62425	0.00152	0.94428	0.07349
0.62336	0.00149	0.94327	0.07292
0.62257	0.00151	0.9423	0.07247
0.62144	0.00147	0.94124	0.07214
0.62053	0.0015	0.94025	0.07183
0.6192	0.00146	0.93928	0.07157
0.61856	0.00149	0.93825	0.07143
0.61736	0.00145	0.93722	0.07188
0.61655	0.00147	0.93625	0.0722
0.61549	0.00144	0.93523	0.07231
0.61438	0.00146	0.93428	0.07227
0.61348	0.00143	0.93325	0.07219
0.61256	0.00145	0.93225	0.07204
0.6112	0.00142	0.93124	0.07191
0.61042	0.00144	0.93031	0.07157
0.60937	0.00141	0.92927	0.07117
0.6084	0.00143	0.92828	0.07069
0.60734	0.0014	0.92728	0.07025
0.60641	0.00142	0.92624	0.07004
0.60547	0.00138	0.92522	0.0702
0.60439	0.00141	0.9243	0.06981
0.60345	0.00137	0.9233	0.06919
0.60249	0.0014	0.92226	0.06872
0.60128	0.00136	0.92126	0.06837
0.60031	0.00138	0.92023	0.06807
0.59939	0.00135	0.91925	0.06783
0.59836	0.00138	0.91826	0.06763
0.59739	0.00134	0.91719	0.068
0.59652	0.00137	0.91621	0.06834
0.59537	0.00133	0.91521	0.06851
0.59461	0.00136	0.91426	0.0685
0.59326	0.00132	0.91326	0.06844
0.59236	0.00135	0.91233	0.0683
0.5913	0.00131	0.91127	0.06794
0.59044	0.00134	0.91029	0.06755
0.58936	0.00131	0.90929	0.06728
0.58836	0.00133	0.90828	0.06695
0.58725	0.00129	0.90729	0.06688
0.58637	0.00131	0.90629	0.06684
0.58535	0.00128	0.90527	0.06682
0.58443	0.00131	0.90431	0.06622
0.58355	0.00127	0.90336	0.0657
0.58253	0.0013	0.90232	0.06531
0.58146	0.00126	0.90131	0.06502
0.58049	0.00129	0.9003	0.06478
0.57938	0.00125	0.89932	0.06459
0.57847	0.00127	0.89832	0.06442
0.57727	0.00124	0.89725	0.06478
0.5765	0.00127	0.89629	0.06511
0.57543	0.00124	0.89524	0.06528
0.57447	0.00126	0.89426	0.06529
0.57321	0.00123	0.89328	0.06517
0.57254	0.00125	0.89237	0.06479
0.57141	0.00122	0.89132	0.06449
0.57039	0.00124	0.89033	0.06424
0.56946	0.00121	0.88931	0.06413
0.56838	0.00123	0.88831	0.06414
0.56736	0.0012	0.88732	0.06407
0.56634	0.00122	0.88631	0.06392
0.56551	0.00119	0.8853	0.06381
0.5644	0.00121	0.88436	0.06318
0.56337	0.00118	0.88337	0.06267
0.5626	0.0012	0.88234	0.06227
0.56149	0.00117	0.88133	0.062
0.56044	0.00119	0.88034	0.06176
0.55945	0.00116	0.87933	0.06158
0.5585	0.00118	0.87829	0.06148
0.55747	0.00115	0.87726	0.06191
0.55644	0.00117	0.87629	0.0622
0.55547	0.00114	0.87531	0.06235
0.5545	0.00117	0.8743	0.06222
0.55336	0.00114	0.87329	0.06193
0.55259	0.00116	0.87232	0.06167
0.55145	0.00113	0.87129	0.0615
0.55046	0.00115	0.87031	0.06144
0.54946	0.00112	0.86928	0.06156
0.5485	0.00114	0.8683	0.06144
0.54746	0.00111	0.86724	0.0613
0.54648	0.00113	0.8663	0.06116
0.54532	0.00111	0.8653	0.06114
0.54448	0.00112	0.86439	0.06058
0.5435	0.00109	0.86335	0.06004
0.54256	0.00112	0.86233	0.05962
0.54148	0.00109	0.86133	0.05939
0.54047	0.00111	0.86034	0.05934
0.53947	0.00108	0.85932	0.05933
0.53865	0.0011	0.85828	0.05941
0.53752	0.00107	0.85719	0.0599
0.5365	0.00109	0.85625	0.06014
0.53532	0.00106	0.85532	0.06005
0.53451	0.00108	0.85434	0.05984
0.53348	0.00106	0.85333	0.05969
0.53235	0.00107	0.8523	0.05955
0.53137	0.00105	0.85121	0.05963
0.53032	0.00107	0.85033	0.05972
0.52955	0.00104	0.84929	0.05976
0.52846	0.00106	0.84831	0.05957
0.52733	0.00103	0.84729	0.05945
0.5264	0.00105	0.84638	0.05933
0.52533	0.00103	0.84535	0.05932
0.5244	0.00104	0.84436	0.05874
0.52348	0.00102	0.84337	0.05819
0.52245	0.00104	0.84237	0.05778
0.52143	0.00101	0.84131	0.05751
0.52048	0.00103	0.84041	0.05726
0.5194	0.001	0.83937	0.05709
0.51854	0.00102	0.83832	0.05709
0.51728	0.000992671	0.83724	0.05744
0.51647	0.00101	0.83638	0.05742
0.51553	0.000987067	0.83526	0.05738
0.5145	0.00101	0.83435	0.05726
0.51335	0.000976922	0.83338	0.05722
0.51251	0.000995553	0.83238	0.05733
0.51148	0.000969425	0.83126	0.05744
0.51046	0.00098818	0.83033	0.05742
0.50946	0.000960425	0.82936	0.05739
0.50858	0.000980118	0.8283	0.05717
0.50729	0.000956552	0.82734	0.05698
0.50623	0.000975271	0.82642	0.05681
0.50545	0.00094942	0.82542	0.05679
0.50454	0.00096896	0.8244	0.05624
0.5034	0.000941449	0.82338	0.05575
0.50241	0.000960571	0.82243	0.05537
0.50133	0.00093408	0.82135	0.05513
0.50051	0.00095156	0.82037	0.05487
0.49936	0.000927966	0.81937	0.05473
0.49861	0.000948989	0.81826	0.05468
0.49752	0.000920238	0.81734	0.05488
0.49644	0.000939989	0.81636	0.05494
0.49552	0.000913848	0.81534	0.05497
0.49451	0.000932066	0.81439	0.05501
0.4934	0.000908765	0.8133	0.0552
0.49262	0.00092358	0.81236	0.05524
0.49145	0.00090072	0.81134	0.05526
0.49059	0.000918608	0.81035	0.05518
0.48938	0.000894009	0.80938	0.05514
0.48853	0.000912592	0.80837	0.05492
0.48751	0.000888629	0.80735	0.05474
0.48631	0.000907666	0.80637	0.05459
0.48546	0.000881097	0.80538	0.05462
0.48441	0.000899792	0.80441	0.05413
0.48328	0.000875724	0.80342	0.05367
0.48243	0.000892105	0.80239	0.05328
0.48144	0.000865891	0.80138	0.05303
0.4804	0.000884215	0.80038	0.05275
0.47949	0.000859771	0.79939	0.05243
0.47851	0.000877567	0.79838	0.05235
0.47743	0.0008545	0.79735	0.05264
0.47667	0.000871932	0.79635	0.05274
0.47554	0.000846039	0.79532	0.05298
0.47442	0.000864663	0.79435	0.05314
0.47341	0.000840986	0.79332	0.05325
0.47256	0.000858133	0.79242	0.05322
0.47137	0.000836557	0.79137	0.05321
0.4707	0.000850879	0.79039	0.05313
0.46945	0.000828208	0.78936	0.05308
0.46835	0.000846866	0.78839	0.05285
0.46742	0.000823467	0.78739	0.0527
0.46649	0.000840616	0.78637	0.05256
0.46539	0.000820141	0.78536	0.05257
0.46448	0.000835559	0.78443	0.05206
0.46351	0.000810197	0.7834	0.05162
0.4622	0.00082905	0.78244	0.05126
0.4614	0.000805227	0.78139	0.05098
0.46049	0.000821664	0.78042	0.05053
0.45947	0.000801046	0.77933	0.05027
0.45856	0.000815303	0.77832	0.05046
0.45754	0.000791466	0.77732	0.05078
0.45647	0.000808787	0.77635	0.05109
0.45547	0.000787579	0.77536	0.05132
0.45435	0.000803497	0.77438	0.05137
0.45325	0.000784283	0.77338	0.05142
0.45238	0.000797414	0.77244	0.05135
0.4516	0.000775447	0.77139	0.05132
0.45043	0.000792069	0.77039	0.05123
0.44944	0.000771904	0.76937	0.05117
0.44848	0.000788311	0.76844	0.05093
0.4473	0.000764966	0.76741	0.05079
0.44649	0.000781098	0.7664	0.05065
0.44538	0.000759794	0.7654	0.05066
0.44431	0.000776779	0.76443	0.05018
0.44332	0.000757963	0.76345	0.04979
0.44244	0.000772589	0.76247	0.04933
0.44158	0.000745824	0.76141	0.04894
0.44057	0.000763079	0.76045	0.04857
0.43936	0.000742754	0.75941	0.04839
0.43848	0.000758461	0.75836	0.04873
0.4373	0.000740846	0.75735	0.04924
0.43659	0.00075038	0.75637	0.04947
0.43547	0.000729897	0.75538	0.04963
0.43451	0.000746824	0.7544	0.04964
0.43338	0.00072854	0.75341	0.04967
0.43256	0.000743861	0.75242	0.04959
0.43131	0.000726732	0.7514	0.04956
0.43044	0.000736118	0.75043	0.04945
0.42944	0.000715242	0.74942	0.04939
0.42845	0.000731729	0.74843	0.04916
0.42722	0.000714882	0.7474	0.04903
0.4266	0.000729501	0.74641	0.0489
0.42526	0.000712955	0.74539	0.04887
0.42442	0.0007232	0.74445	0.04833
0.42333	0.000703012	0.74346	0.04778
0.42231	0.000718058	0.74246	0.0473
0.42138	0.00069792	0.74143	0.04703
0.42052	0.000711518	0.74041	0.04676
0.41951	0.000695256	0.73941	0.04678
0.41847	0.000704109	0.73839	0.04721
0.41748	0.000686683	0.73741	0.04765
0.41648	0.00070118	0.73642	0.04783
0.4156	0.000685801	0.73539	0.04797
0.4144	0.000698042	0.73445	0.04796
0.41338	0.00067865	0.73342	0.04798
0.4125	0.000691396	0.73245	0.0479
0.4113	0.000673943	0.73144	0.04788
0.4104	0.000685889	0.73041	0.04777
0.4094	0.000671915	0.72943	0.0477
0.40834	0.000684269	0.72844	0.04748
0.40748	0.000662662	0.7274	0.04736
0.40663	0.000678809	0.7264	0.04726
0.40535	0.000662935	0.72543	0.04716
0.40469	0.000675767	0.72447	0.04645
0.40349	0.000661269	0.72345	0.04596
0.40243	0.000667415	0.72246	0.0456
0.40132	0.000647876	0.72142	0.04545
0.40055	0.00066062	0.72042	0.04542
0.39944	0.000646813	0.71941	0.04546
0.39836	0.000657931	0.71838	0.04578
0.39741	0.000646163	0.71735	0.04615
0.3965	0.000653012	0.71639	0.04629
0.39516	0.000636605	0.71544	0.0464
0.39427	0.000649004	0.71442	0.04637
0.39347	0.000635537	0.7134	0.04639
0.39256	0.000645984	0.71247	0.0463
0.39147	0.000633577	0.71142	0.04629
0.39042	0.000639216	0.71041	0.04619
0.38953	0.000624483	0.70945	0.04612
0.38861	0.000638907	0.70845	0.04589
0.38757	0.000625392	0.70744	0.04578
0.38643	0.000635032	0.70645	0.04554
0.38556	0.000622079	0.70548	0.04533
0.38447	0.000628511	0.7045	0.04472
0.38379	0.000613196	0.70343	0.04432
0.38257	0.00062417	0.70243	0.04407
0.38143	0.000610659	0.7014	0.04408
0.3805	0.000618592	0.70045	0.04399
0.37965	0.000603092	0.69944	0.044
0.37854	0.000613396	0.69843	0.04431
0.3774	0.00060105	0.6974	0.04467
0.37641	0.000610312	0.69641	0.04479
0.3754	0.000600186	0.69541	0.0449
0.37444	0.000607058	0.69444	0.04487
0.37335	0.000590646	0.69343	0.0449
0.37249	0.000601409	0.69244	0.04481
0.37137	0.000590031	0.69145	0.04481
0.37046	0.000598705	0.69044	0.0447
0.36956	0.000589686	0.68943	0.04464
0.36846	0.000596085	0.68843	0.04441
0.36752	0.000582088	0.68746	0.04414
0.36685	0.000592477	0.68644	0.04389
0.36541	0.000580559	0.68546	0.0437
0.36444	0.000588157	0.68452	0.04314
0.36344	0.000578489	0.68346	0.04295
0.3626	0.000581648	0.68244	0.0428
0.36153	0.000567814	0.68143	0.04268
0.36049	0.000577176	0.6805	0.04244
0.35931	0.000569105	0.67943	0.04237
0.35874	0.000575028	0.67844	0.0426
0.35734	0.000565883	0.67741	0.04288
0.3563	0.000570086	0.67645	0.04294
0.35556	0.000558807	0.67543	0.04302
0.35462	0.000566529	0.67446	0.04296
0.35358	0.000559102	0.67342	0.04298
0.3526	0.000564376	0.67249	0.04287
0.35145	0.000557123	0.67146	0.04286
0.35058	0.000560658	0.67044	0.04275
0.3495	0.000550373	0.66942	0.04264
0.34855	0.000559168	0.6685	0.04224
0.34769	0.000550095	0.66749	0.04203
0.34665	0.000555512	0.66648	0.04186
0.3458	0.000544142	0.66546	0.04174
0.34456	0.000550346	0.66454	0.04139
0.34342	0.00054099	0.66345	0.04124
0.34256	0.000545985	0.66248	0.04105
0.34143	0.000538472	0.66149	0.04098
0.34049	0.000542019	0.66051	0.04083
0.3395	0.000531206	0.65946	0.04083
0.33861	0.000538038	0.65844	0.04105
0.33764	0.000529854	0.65747	0.04138
0.33668	0.000534054	0.65647	0.04148
0.33556	0.000529275	0.65548	0.0416
0.33449	0.000529709	0.65445	0.04155
0.33354	0.00052252	0.65345	0.04159
0.33269	0.000528593	0.65246	0.0415
0.33161	0.00052186	0.65148	0.04152
0.33076	0.000525822	0.6505	0.0413
0.32962	0.000520526	0.64945	0.04105
0.32881	0.000522425	0.64847	0.04072
0.32764	0.000513774	0.64749	0.04059
0.32677	0.000519156	0.6465	0.04054
0.32543	0.00051311	0.64548	0.04052
0.32472	0.00051582	0.64451	0.04016
0.32372	0.000512048	0.64347	0.03999
0.32262	0.00051049	0.64249	0.03978
0.32146	0.000504396	0.64146	0.0397
0.32067	0.000508631	0.64051	0.03954
0.31951	0.000503647	0.63948	0.03959
0.31869	0.000504873	0.63842	0.03987
0.31753	0.000501712	0.63744	0.04019
0.31677	0.0005015	0.6365	0.04027
0.31545	0.000495741	0.63546	0.04035
0.31467	0.000498551	0.63449	0.04028
0.31367	0.000496214	0.63349	0.04031
0.31269	0.000496378	0.6325	0.04021
0.31153	0.000491175	0.63149	0.04006
0.31063	0.000492759	0.63048	0.03981
0.30952	0.000488109	0.6295	0.03967
0.30872	0.000490689	0.62849	0.0394
0.30752	0.000486625	0.62745	0.03944
0.30673	0.000487553	0.62647	0.03951
0.30573	0.000480643	0.6255	0.03943
0.30468	0.000484382	0.6245	0.03903
0.30351	0.0004799	0.62351	0.03882
0.30286	0.000479148	0.62252	0.03859
0.30158	0.000477127	0.62151	0.03852
0.30062	0.000474502	0.62053	0.03836
0.29957	0.000470945	0.6195	0.03841
0.29871	0.000472913	0.61846	0.03867
0.29744	0.000470202	0.6175	0.03895
0.29658	0.000470545	0.61651	0.03901
0.29554	0.000469045	0.61548	0.03911
0.29482	0.000467336	0.6145	0.03905
0.29354	0.000463505	0.61347	0.03906
0.29275	0.000465861	0.61251	0.0388
0.29158	0.000462057	0.61147	0.03869
0.29069	0.000460948	0.61053	0.03851
0.28954	0.000460336	0.60948	0.03845
0.28867	0.000459979	0.60847	0.0384
0.28759	0.000455511	0.60747	0.03846
0.28669	0.000457187	0.60647	0.03845
0.28542	0.000455478	0.6055	0.03833
0.28476	0.00045409	0.60452	0.0379
0.28356	0.000453195	0.6035	0.03769
0.28256	0.000450783	0.60248	0.03746
0.28157	0.000445955	0.60148	0.03739
0.28065	0.000445725	0.60049	0.03722
0.27962	0.000445431	0.59946	0.03727
0.27879	0.000443171	0.59849	0.03753
0.27756	0.000442327	0.59746	0.03782
0.27669	0.000442148	0.59649	0.03792
0.27576	0.000439909	0.5955	0.03805
0.27468	0.000439095	0.59454	0.0379
0.27347	0.000438776	0.59349	0.03774
0.27269	0.000436635	0.5925	0.03753
0.27149	0.00043252	0.59154	0.03749
0.27083	0.000432763	0.59049	0.03754
0.26964	0.000431434	0.58944	0.03775
0.26883	0.000431264	0.58848	0.03774
0.26764	0.000430968	0.58748	0.0378
0.26675	0.000427921	0.58649	0.0378
0.26561	0.000426552	0.58557	0.03768
0.26475	0.000426285	0.58456	0.03726
0.26366	0.000424711	0.58353	0.03706
0.26285	0.000420452	0.58254	0.03683
0.26153	0.000421942	0.58147	0.03676
0.26063	0.000416647	0.58057	0.0366
0.25968	0.000417525	0.57952	0.03666
0.25871	0.000416485	0.57849	0.0369
0.25771	0.000417299	0.5775	0.03718
0.25662	0.000414215	0.57649	0.03721
0.25543	0.000414321	0.57551	0.03715
0.25467	0.000411983	0.57453	0.03695
0.25367	0.000410176	0.57349	0.03692
0.25263	0.000408707	0.57254	0.03679
0.25169	0.000408821	0.5715	0.03693
0.25066	0.000404629	0.57051	0.03698
0.24957	0.000407616	0.56953	0.03701
0.24875	0.00040525	0.56851	0.03687
0.24751	0.000403781	0.56748	0.03685
0.24692	0.00040147	0.56651	0.03681
0.24556	0.000402135	0.56553	0.03658
0.2448	0.000398878	0.56458	0.03617
0.2435	0.000399014	0.56354	0.036
0.24283	0.000394256	0.56254	0.03579
0.24159	0.000395212	0.56156	0.03573
0.24083	0.000391288	0.56055	0.03557
0.23965	0.000393152	0.55952	0.03569
0.23868	0.000389956	0.55852	0.03595
0.23752	0.00039005	0.55751	0.03616
0.23687	0.000387195	0.55657	0.03602
0.2356	0.000388178	0.55553	0.03599
0.2348	0.000383274	0.55455	0.03588
0.23358	0.000386517	0.55353	0.03591
0.23277	0.000380252	0.55252	0.03594
0.23174	0.000382058	0.55149	0.03606
0.23076	0.000378232	0.55052	0.03602
0.22966	0.000379805	0.54952	0.03599
0.22878	0.000377261	0.54853	0.03583
0.22741	0.000379621	0.54751	0.03581
0.22687	0.000373001	0.54655	0.03576
0.22563	0.000375462	0.54559	0.03554
0.22485	0.000371362	0.54458	0.03514
0.22371	0.000373633	0.54355	0.03498
0.22293	0.000366668	0.54257	0.03477
0.22164	0.00037071	0.54154	0.03472
0.22073	0.000365873	0.54058	0.03456
0.21958	0.000367386	0.5395	0.03468
0.2186	0.000362979	0.53852	0.03482
0.21768	0.00036619	0.53754	0.0349
0.21673	0.000359623	0.53656	0.03482
0.21554	0.000364427	0.53554	0.03484
0.21481	0.000357564	0.53454	0.03481
0.21371	0.000359731	0.53351	0.035
0.21275	0.000354624	0.53255	0.03501
0.21165	0.000359166	0.53156	0.03511
0.21066	0.000351248	0.53057	0.03504
0.20979	0.00035699	0.52954	0.03501
0.20872	0.000352256	0.52852	0.03483
0.20758	0.000353284	0.52753	0.03479
0.2068	0.000348447	0.52658	0.03471
0.20563	0.000352871	0.52556	0.0345
0.20475	0.000346437	0.52459	0.03412
0.20374	0.000348302	0.52356	0.03396
0.2027	0.000341907	0.52258	0.03375
0.2016	0.000345299	0.52155	0.0337
0.20076	0.000338358	0.52058	0.03353
0.19971	0.00034348	0.51956	0.03351
0.19877	0.000335655	0.51859	0.0336
0.19782	0.000338896	0.51754	0.03375
0.19677	0.000334141	0.51657	0.03373
0.19563	0.000338123	0.51555	0.03392
0.19496	0.000330624	0.51456	0.03398
0.19358	0.000335913	0.51353	0.03412
0.19277	0.000328184	0.51252	0.0341
0.19178	0.000332628	0.51155	0.03417
0.19063	0.000326838	0.51057	0.03406
0.18959	0.000329659	0.50957	0.03399
0.18882	0.000324725	0.5086	0.0338
0.18766	0.000329009	0.50755	0.03378
0.18674	0.000324472	0.50657	0.03369
0.18557	0.000326974	0.50558	0.03343
0.18472	0.000321514	0.50458	0.03308
0.18354	0.000324626	0.50355	0.03294
0.18273	0.000315382	0.50258	0.03273
0.18161	0.000322043	0.50153	0.03264
0.18073	0.000315075	0.50058	0.03234
0.17966	0.00031838	0.49954	0.03241
0.17889	0.000310261	0.49856	0.03254
0.1776	0.000315738	0.49754	0.03273
0.17671	0.000307709	0.49653	0.03286
0.1756	0.00031382	0.49551	0.03306
0.1748	0.000306982	0.49452	0.03307
0.17364	0.000310914	0.49354	0.03314
0.17275	0.000303933	0.49253	0.03307
0.17157	0.000308514	0.49153	0.03311
0.17088	0.00030072	0.49052	0.03302
0.16979	0.00030404	0.48954	0.03297
0.16867	0.00030082	0.48855	0.0328
0.16764	0.000304194	0.48755	0.03278
0.1668	0.000298304	0.48655	0.03272
0.16579	0.000302744	0.48553	0.03252
0.16494	0.000295107	0.48456	0.03214
0.16376	0.00029909	0.48356	0.03199
0.16292	0.000291606	0.4826	0.03169
0.16174	0.000296026	0.48158	0.0315
0.16079	0.000287368	0.48057	0.03126
0.15965	0.000293374	0.47951	0.0314
0.15877	0.000284887	0.47853	0.03165
0.15771	0.000288995	0.47751	0.03199
0.15682	0.000282858	0.47655	0.03207
0.15554	0.000287203	0.4755	0.0322
0.155	0.00027904	0.47453	0.03216
0.15363	0.000284865	0.47353	0.03221
0.15308	0.000279134	0.47258	0.03213
0.15163	0.000281338	0.47154	0.03218
0.15089	0.000275087	0.47057	0.0321
0.14952	0.000281252	0.46956	0.03206
0.14887	0.000273704	0.46861	0.03188
0.14764	0.000280197	0.46759	0.03184
0.14688	0.000273989	0.46656	0.03174
0.14562	0.000275558	0.46561	0.03148
0.14476	0.000270659	0.46459	0.03112
0.14365	0.000273807	0.46359	0.03084
0.14294	0.000263813	0.46266	0.03052
0.14177	0.00026876	0.46162	0.03041
0.14086	0.000262442	0.46056	0.03023
0.13963	0.000265642	0.45956	0.03051
0.1389	0.000259666	0.45859	0.03082
0.13775	0.000263701	0.45759	0.03109
0.13676	0.000256677	0.45661	0.03113
0.13567	0.000259794	0.4556	0.03123
0.13489	0.00025535	0.45459	0.03117
0.13376	0.000257678	0.45361	0.03121
0.13296	0.000251243	0.45263	0.03112
0.13166	0.000255444	0.45161	0.03116
0.13097	0.000247484	0.45064	0.03106
0.12967	0.00025222	0.4496	0.031
0.12896	0.000248111	0.44861	0.03083
0.1277	0.000251151	0.44762	0.03081
0.12677	0.00024619	0.44659	0.03072
0.12576	0.000249615	0.44565	0.03044
0.1249	0.000242497	0.44467	0.02997
0.12371	0.000244453	0.44366	0.02974
0.12287	0.000236846	0.44265	0.0295
0.12165	0.000240682	0.44165	0.02944
0.12093	0.000233241	0.44061	0.02941
0.11963	0.000238257	0.43962	0.0297
0.11899	0.000232858	0.43863	0.02994
0.11763	0.000233946	0.4376	0.03017
0.11688	0.000228866	0.4366	0.0302
0.11569	0.000232287	0.43564	0.03029
0.11478	0.000225155	0.43462	0.03023
0.11346	0.000229222	0.43366	0.03027
0.1127	0.00022365	0.43262	0.0302
0.1117	0.000225509	0.43165	0.03024
0.11084	0.000219352	0.43062	0.03011
0.10965	0.000223472	0.42966	0.03007
0.10905	0.000217959	0.42867	0.02993
0.10766	0.000220922	0.42763	0.02994
0.10677	0.000216912	0.42662	0.02974
0.10559	0.000218613	0.42569	0.02931
0.10489	0.000213151	0.42467	0.0289
0.10381	0.000214395	0.42364	0.02873
0.10283	0.000206486	0.4226	0.02855
0.10173	0.000208643	0.42165	0.02862
0.10096	0.000204125	0.42062	0.02857
0.09969	0.000205811	0.4196	0.02887
0.09874	0.000200122	0.41855	0.02906
0.09756	0.000204758	0.41771	0.02924
0.09677	0.000196223	0.41661	0.02924
0.09566	0.000198927	0.41562	0.0293
0.09486	0.000193824	0.41465	0.02924
0.09364	0.00019691	0.41359	0.02928
0.09287	0.0001909	0.41267	0.0292
0.09174	0.000195014	0.41162	0.02923
0.09101	0.000186917	0.41069	0.02911
0.08975	0.000190737	0.40963	0.02904
0.08887	0.000186112	0.40863	0.02888
0.08774	0.000187597	0.4077	0.02879
0.0869	0.000182051	0.40665	0.02853
0.08567	0.000185156	0.40562	0.0282
0.08482	0.000178942	0.4047	0.02786
0.08359	0.000177823	0.40366	0.02777
0.08296	0.000172487	0.40265	0.0277
0.08175	0.000175264	0.40159	0.02775
0.08091	0.000167476	0.40062	0.02758
0.07973	0.000173294	0.39962	0.02776
0.07901	0.000166014	0.39862	0.02786
0.0777	0.00016753	0.39774	0.02799
0.07693	0.000161373	0.39668	0.02796
0.07576	0.000164062	0.39562	0.028
0.07485	0.000157485	0.39472	0.02792
0.0737	0.000161107	0.39366	0.02794
0.07269	0.000155116	0.3926	0.02785
0.07164	0.000156496	0.39167	0.02786
0.07092	0.000151298	0.39065	0.02774
0.06973	0.000155641	0.38971	0.02765
0.06879	0.000148607	0.3887	0.02738
0.06769	0.00014916	0.38761	0.02729
0.06699	0.000145052	0.38672	0.02712
0.0656	0.000146378	0.38563	0.02684
0.06492	0.000139884	0.38472	0.0266
0.06376	0.000141705	0.3836	0.02658
0.06279	0.000132963	0.3827	0.02646
0.06184	0.000135724	0.38159	0.02645
0.06074	0.000129891	0.38064	0.02635
0.05975	0.000133009	0.37964	0.02659
0.05898	0.000125349	0.37868	0.02674
0.05783	0.000129648	0.37767	0.0269
0.05701	0.000120945	0.37668	0.02688
0.05585	0.000123574	0.37569	0.02694
0.05489	0.000117837	0.37466	0.02687
0.05385	0.000120476	0.37367	0.02689
0.05291	0.000114136	0.37266	0.0268
0.05175	0.00011686	0.37165	0.02682
0.05094	0.000110772	0.37067	0.02664
0.04975	0.000113468	0.36966	0.02645
0.0489	0.000106315	0.36869	0.02622
0.04779	0.000109399	0.36767	0.02618
0.0468	0.000101759	0.36671	0.02601
0.0457	0.000104985	0.36571	0.02587
0.04496	9.88798e-05	0.36463	0.02568
0.0436	9.85993e-05	0.36368	0.02563
0.04289	9.10883e-05	0.36267	0.0255
0.04195	9.45676e-05	0.3617	0.02548
0.0409	8.48306e-05	0.3607	0.02537
0.03991	8.96321e-05	0.35967	0.0256
0.03897	8.25255e-05	0.35863	0.02575
0.03766	8.55399e-05	0.35766	0.0259
0.03682	7.7537e-05	0.35667	0.02588
0.03579	8.14741e-05	0.35566	0.02594
0.0349	7.33147e-05	0.35472	0.02585
0.03386	7.60696e-05	0.3537	0.02587
0.03299	6.95906e-05	0.35271	0.02579
0.03167	7.2498e-05	0.35171	0.02573
0.03096	6.40315e-05	0.35073	0.0255
0.02986	6.9602e-05	0.34969	0.02537
0.02887	5.96685e-05	0.34874	0.02518
0.02781	6.37229e-05	0.34768	0.02522
0.02691	5.65499e-05	0.34672	0.02517
0.02565	5.94399e-05	0.34569	0.02502
0.02493	5.1665e-05	0.34473	0.02481
0.02393	5.50241e-05	0.34369	0.02473
0.0231	4.35536e-05	0.34273	0.02457
0.0217	4.85041e-05	0.3417	0.02455
0.02092	3.94576e-05	0.34068	0.02446
0.01962	4.38716e-05	0.33968	0.02472
0.01899	3.43824e-05	0.33871	0.02483
0.01771	3.98891e-05	0.3377	0.02496
0.01687	3.10268e-05	0.33672	0.02493
0.01575	3.46952e-05	0.33574	0.02498
0.01498	2.6779e-05	0.33471	0.0249
0.01354	3.15992e-05	0.33368	0.02488
0.01298	2.19178e-05	0.33269	0.02469
0.01184	2.65689e-05	0.3317	0.02462
0.01086	1.69801e-05	0.33074	0.02445
0.00959	2.2347e-05	0.32973	0.02436
0.00902	1.33178e-05	0.3287	0.02429
0.00778	1.72937e-05	0.32774	0.02439
0.00691	8.30447e-06	0.32671	0.02428
0.00571	1.28536e-05	0.32571	0.02409
0.00524	4.54996e-06	0.32475	0.02385
0.00393	6.6866e-06	0.32372	0.02378
0.00289	-3.74334e-06	0.32273	0.02363
0.0018	2.25723e-06	0.32171	0.02361
0.000956132	-8.6171e-06	0.3207	0.02356
-0.000276081	-3.70869e-06	0.31966	0.02391
-0.000981746	-1.28177e-05	0.31867	0.02407
-0.0022	-9.09184e-06	0.31772	0.02423
-0.00296	-1.74633e-05	0.31673	0.02422
-0.0042	-1.25017e-05	0.31572	0.02428
-0.00497	-2.27003e-05	0.31474	0.02417
-0.00641	-1.83283e-05	0.31371	0.02406
-0.00711	-2.67574e-05	0.31272	0.0239
-0.0084	-2.23451e-05	0.31173	0.02387
-0.00897	-3.40023e-05	0.31072	0.02372
-0.01036	-2.5895e-05	0.30971	0.02375
-0.01106	-3.74372e-05	0.30874	0.02369
-0.0121	-3.17585e-05	0.30773	0.02376
-0.01315	-4.10841e-05	0.30671	0.02363
-0.01421	-3.61381e-05	0.30574	0.02343
-0.01516	-4.73151e-05	0.30475	0.02322
-0.01618	-4.18718e-05	0.30371	0.02315
-0.01703	-5.30099e-05	0.30271	0.02302
-0.01834	-4.81268e-05	0.30172	0.02298
-0.01913	-5.84344e-05	0.3007	0.02292
-0.02043	-5.23541e-05	0.29969	0.02316
-0.02099	-6.48695e-05	0.2987	0.02324
-0.02235	-5.68787e-05	0.29769	0.02334
-0.02307	-6.68631e-05	0.29669	0.0233
-0.02432	-6.29711e-05	0.2957	0.02329
-0.0252	-7.22726e-05	0.29472	0.0231
-0.02615	-6.67885e-05	0.2937	0.02303
-0.02711	-7.93061e-05	0.29269	0.02289
-0.02822	-7.22982e-05	0.29169	0.02293
-0.02896	-8.358e-05	0.29071	0.02289
-0.03029	-7.67725e-05	0.28971	0.0229
-0.03116	-8.76238e-05	0.28873	0.0228
-0.03235	-8.031e-05	0.28773	0.02285
-0.03306	-9.11674e-05	0.28674	0.0227
-0.03418	-8.71197e-05	0.28575	0.02249
-0.03513	-9.63979e-05	0.28475	0.02226
-0.03628	-9.25561e-05	0.28373	0.02218
-0.03704	-0.000104917	0.28272	0.02203
-0.03827	-9.80068e-05	0.28174	0.022
-0.03892	-0.000110366	0.28069	0.02199
-0.04003	-0.00010335	0.27971	0.02222
-0.04101	-0.000113441	0.27872	0.02228
-0.04224	-0.000107375	0.27772	0.02237
-0.04312	-0.000118636	0.27672	0.02222
-0.04427	-0.000112737	0.27571	0.02214
-0.04511	-0.000124632	0.2747	0.022
-0.04614	-0.000118315	0.27371	0.02197
-0.04707	-0.000128554	0.27274	0.02192
-0.04819	-0.000123748	0.2717	0.02202
-0.04905	-0.000135692	0.27073	0.02193
-0.05016	-0.000126786	0.26969	0.02191
-0.05106	-0.00013738	0.26872	0.02179
-0.05215	-0.000132037	0.26773	0.02183
-0.05292	-0.000142342	0.26674	0.02167
-0.05427	-0.0001361	0.26577	0.02147
-0.0551	-0.000147739	0.26473	0.02123
-0.05616	-0.000143669	0.26375	0.02115
-0.05705	-0.00015433	0.26274	0.02101
-0.05815	-0.000149474	0.2617	0.02099
-0.05906	-0.000159964	0.26072	0.02098
-0.06027	-0.00015302	0.25972	0.02119
-0.06104	-0.000165554	0.25869	0.02122
-0.0621	-0.000156946	0.25769	0.0212
-0.06308	-0.000169891	0.25674	0.02106
-0.06426	-0.000164092	0.25574	0.02103
-0.06504	-0.000175999	0.25474	0.02091
-0.06616	-0.000168784	0.25372	0.02098
-0.06705	-0.00018077	0.25274	0.02096
-0.06813	-0.000175401	0.25173	0.02101
-0.06916	-0.000184234	0.25073	0.0209
-0.07012	-0.000178111	0.24972	0.02086
-0.07112	-0.000189175	0.24875	0.02074
-0.07209	-0.000182169	0.24775	0.02075
-0.07301	-0.000194154	0.24677	0.02054
-0.07416	-0.000188254	0.24576	0.02036
-0.07498	-0.000198247	0.24474	0.02014
-0.07619	-0.000194716	0.24373	0.02006
-0.07707	-0.000206112	0.24275	0.01991
-0.07828	-0.000198568	0.24171	0.01988
-0.07909	-0.000212082	0.24073	0.01987
-0.08016	-0.000204341	0.23972	0.02003
-0.081	-0.000216535	0.23872	0.01997
-0.08212	-0.000209566	0.23772	0.01998
-0.08301	-0.000222887	0.23675	0.01989
-0.08407	-0.000215201	0.23575	0.0199
-0.08506	-0.000226848	0.23475	0.01989
-0.08614	-0.000220921	0.23373	0.01994
-0.08696	-0.000232413	0.23275	0.01987
-0.08825	-0.000225204	0.23171	0.01988
-0.08916	-0.000238008	0.23074	0.01976
-0.0901	-0.000229634	0.22976	0.01971
-0.0911	-0.000240722	0.22874	0.01958
-0.09228	-0.000235116	0.22773	0.01959
-0.09298	-0.000245721	0.22678	0.01938
-0.09433	-0.00023892	0.22577	0.0192
-0.09497	-0.000252281	0.22475	0.01899
-0.09604	-0.000245942	0.22379	0.01891
-0.09699	-0.000258065	0.22277	0.01877
-0.09815	-0.000251757	0.22176	0.01873
-0.09903	-0.000264334	0.22076	0.01865
-0.10021	-0.00025685	0.21976	0.01877
-0.10102	-0.000270158	0.21876	0.01874
-0.10215	-0.000263678	0.21777	0.01875
-0.10301	-0.000274732	0.21674	0.01871
-0.10411	-0.000268188	0.21573	0.01878
-0.10506	-0.000281692	0.21472	0.01874
-0.10617	-0.000272584	0.21376	0.01874
-0.10688	-0.00028752	0.21276	0.01866
-0.1081	-0.000279326	0.21176	0.01864
-0.10906	-0.000290948	0.21074	0.0185
-0.11025	-0.000282485	0.20976	0.01844
-0.11111	-0.000294881	0.2088	0.01832
-0.11222	-0.000286844	0.20779	0.01831
-0.11294	-0.000298976	0.20679	0.01808
-0.11426	-0.000292086	0.20578	0.01791
-0.11517	-0.000303428	0.20479	0.01772
-0.1163	-0.000298252	0.20377	0.01764
-0.11706	-0.00031223	0.20279	0.01749
-0.11812	-0.000303342	0.20177	0.01736
-0.11905	-0.000317339	0.20075	0.01727
-0.12018	-0.000310324	0.1998	0.01739
-0.12095	-0.000323322	0.19877	0.01738
-0.12233	-0.000315842	0.19775	0.01748
-0.12308	-0.000330495	0.19676	0.01748
-0.12418	-0.000321483	0.19577	0.01751
-0.12497	-0.000333386	0.19478	0.01744
-0.12627	-0.000326457	0.19377	0.01742
-0.12716	-0.000340169	0.19273	0.01733
-0.12804	-0.000331857	0.19176	0.01729
-0.129	-0.000347078	0.19076	0.01716
-0.13026	-0.000336111	0.18977	0.01709
-0.13091	-0.000347731	0.18876	0.01697
-0.13204	-0.000341116	0.18776	0.01695
-0.13304	-0.000353389	0.1868	0.01671
-0.13418	-0.000344458	0.18581	0.01654
-0.13492	-0.000358366	0.18477	0.01636
-0.13619	-0.000353414	0.18379	0.01625
-0.13696	-0.0003658	0.18278	0.01604
-0.1381	-0.000358957	0.18182	0.01593
-0.13886	-0.00037279	0.18077	0.0159
-0.14003	-0.000364243	0.17976	0.01601
-0.14106	-0.000379465	0.17874	0.01608
-0.14206	-0.000370317	0.17776	0.01615
-0.14304	-0.000384126	0.17679	0.0161
-0.14418	-0.000375802	0.17581	0.01608
-0.14488	-0.000390592	0.17482	0.01598
-0.14605	-0.000380419	0.17381	0.01594
-0.14704	-0.000394897	0.1728	0.01584
-0.14812	-0.000387016	0.17184	0.01579
-0.14904	-0.000400415	0.17081	0.01565
-0.15034	-0.00039118	0.1698	0.01557
-0.15107	-0.000404461	0.16881	0.01545
-0.15202	-0.000395553	0.16777	0.01542
-0.15284	-0.000408165	0.16678	0.0152
-0.15412	-0.000401642	0.16584	0.01504
-0.15506	-0.000413693	0.16481	0.01483
-0.1562	-0.000408897	0.16379	0.01467
-0.15699	-0.000424893	0.16278	0.0145
-0.1581	-0.000415446	0.16183	0.0144
-0.1589	-0.000429238	0.1608	0.01437
-0.16011	-0.000422307	0.15978	0.01446
-0.16098	-0.000435659	0.15878	0.01445
-0.16215	-0.000426924	0.15779	0.01446
-0.16291	-0.000442694	0.1568	0.01438
-0.16414	-0.000433422	0.15583	0.01434
-0.16491	-0.000446499	0.1548	0.01423
-0.16614	-0.000439174	0.15379	0.01418
-0.16687	-0.000453175	0.1528	0.01408
-0.16804	-0.000445123	0.15179	0.01402
-0.1689	-0.000458161	0.1508	0.01388
-0.17001	-0.00044964	0.14985	0.01379
-0.17084	-0.000461261	0.14885	0.01368
-0.17211	-0.000453983	0.14784	0.01363
-0.17279	-0.000466997	0.14683	0.0134
-0.17409	-0.000459635	0.14583	0.01319
-0.17506	-0.000473784	0.14485	0.01298
-0.17608	-0.000469108	0.14379	0.01287
-0.17698	-0.000482824	0.14286	0.01272
-0.17818	-0.000475256	0.14182	0.01268
-0.17906	-0.000490355	0.14083	0.01271
-0.18015	-0.000480828	0.13986	0.01281
-0.18092	-0.000494317	0.13883	0.01279
-0.18217	-0.000487314	0.13781	0.01279
-0.18296	-0.000501046	0.13686	0.01272
-0.18406	-0.000492803	0.1358	0.01268
-0.18493	-0.000508554	0.13486	0.01257
-0.18614	-0.000499189	0.13385	0.01251
-0.18692	-0.000512792	0.13286	0.01239
-0.18805	-0.000505681	0.13178	0.01233
-0.18883	-0.000518937	0.1308	0.01219
-0.19001	-0.000508811	0.12986	0.0121
-0.19087	-0.000524153	0.12884	0.01198
-0.19217	-0.000515344	0.12786	0.01191
-0.19295	-0.000526935	0.12687	0.01165
-0.19421	-0.000522022	0.12587	0.01146
-0.19496	-0.000536197	0.12483	0.01129
-0.19609	-0.00053085	0.12388	0.01119
-0.19692	-0.000547252	0.12283	0.0111
-0.19803	-0.000537625	0.12185	0.01107
-0.19892	-0.000551644	0.12085	0.01106
-0.20016	-0.000544516	0.11983	0.0111
-0.20094	-0.000559485	0.11885	0.01106
-0.20216	-0.000550836	0.11783	0.01103
-0.20289	-0.000566459	0.11686	0.01094
-0.20431	-0.000557565	0.11583	0.01089
-0.20474	-0.000571098	0.11486	0.01079
-0.20614	-0.000563799	0.11383	0.01073
-0.20683	-0.00057856	0.11282	0.01063
-0.20814	-0.00056925	0.11186	0.01055
-0.20893	-0.000584003	0.11084	0.01042
-0.21013	-0.000575344	0.10989	0.01032
-0.21098	-0.000587635	0.10884	0.0102
-0.21203	-0.0005813	0.10787	0.01007
-0.21284	-0.000596534	0.1069	0.00984
-0.21416	-0.000588149	0.10586	0.00969
-0.21492	-0.000602076	0.10488	0.00954
-0.21601	-0.000597352	0.10383	0.00949
-0.21698	-0.000611889	0.10285	0.00941
-0.21816	-0.00060409	0.10185	0.00935
-0.21898	-0.000620233	0.10085	0.00932
-0.21999	-0.000611656	0.09985	0.00934
-0.221	-0.000625586	0.09886	0.00928
-0.22199	-0.000619354	0.09783	0.00924
-0.22298	-0.000634564	0.09686	0.00916
-0.22415	-0.000625728	0.09585	0.0091
-0.22494	-0.000641435	0.09488	0.00901
-0.22616	-0.000631721	0.09386	0.00893
-0.22707	-0.000645446	0.09288	0.00882
-0.22794	-0.00063949	0.09186	0.00874
-0.22894	-0.000651891	0.09082	0.0086
-0.23013	-0.000644935	0.08987	0.00848
-0.23079	-0.000660054	0.08883	0.00832
-0.23211	-0.000652457	0.08785	0.00822
-0.233	-0.000665928	0.08686	0.00803
-0.23412	-0.000659566	0.08587	0.00792
-0.23502	-0.000674576	0.08486	0.00782
-0.23603	-0.000668753	0.08384	0.00775
-0.23684	-0.000685621	0.08285	0.00764
-0.23813	-0.000678076	0.08182	0.00757
-0.2389	-0.00069139	0.08084	0.00753
-0.24006	-0.000684828	0.07986	0.00754
-0.24086	-0.000700958	0.07885	0.0075
-0.24214	-0.000693209	0.07788	0.00746
-0.24304	-0.000708699	0.07685	0.00737
-0.24405	-0.000700935	0.07591	0.00731
-0.24496	-0.000713936	0.07485	0.00721
-0.24609	-0.000706631	0.07387	0.00713
-0.24698	-0.000721908	0.07287	0.00703
-0.24805	-0.000714286	0.07188	0.00694
-0.24905	-0.00072748	0.07085	0.00678
-0.25003	-0.000722091	0.06988	0.00666
-0.25096	-0.000734852	0.06888	0.00654
-0.25199	-0.00072838	0.06791	0.00645
-0.25279	-0.000744095	0.06687	0.00631
-0.25407	-0.00073663	0.06591	0.00621
-0.25499	-0.0007495	0.06486	0.00609
-0.25608	-0.000747059	0.06386	0.00601
-0.25687	-0.000761788	0.0629	0.0059
-0.25784	-0.000755405	0.06187	0.00582
-0.2588	-0.000771571	0.0609	0.00577
-0.26007	-0.000764709	0.05986	0.00573
-0.26099	-0.000777904	0.05887	0.00565
-0.26202	-0.000773133	0.05789	0.00558
-0.26281	-0.000787278	0.05689	0.00549
-0.26401	-0.000779758	0.05591	0.00541
-0.26477	-0.000795209	0.0549	0.00531
-0.26604	-0.000788226	0.05388	0.00522
-0.26694	-0.000801949	0.05289	0.00511
-0.26801	-0.000798465	0.05189	0.005
-0.26898	-0.000812167	0.04876	0.00483
-0.27016	-0.000805761	0.04896	0.00472
-0.2708	-0.000819287	0.04825	0.0046
-0.27209	-0.000814677	0.04719	0.00454
-0.27287	-0.000826402	0.04627	0.00438
-0.27407	-0.000822146	0.04517	0.00432
-0.27477	-0.000836241	0.04435	0.00417
-0.27608	-0.000832564	0.04318	0.00411
-0.2768	-0.000848867	0.04225	0.00397
-0.278	-0.000844776	0.04113	0.00394
-0.27883	-0.000857763	0.04024	0.00384
-0.28005	-0.000853805	0.03914	0.00381
-0.28086	-0.00086776	0.03829	0.00368
-0.28197	-0.000860848	0.03715	0.00363
-0.28293	-0.000874745	0.03627	0.0035
-0.28408	-0.000870756	0.03517	0.00345
-0.28485	-0.0008836	0.03435	0.0033
-0.28597	-0.000879914	0.03317	0.00324
-0.28688	-0.000895829	0.0323	0.00309
-0.28808	-0.000891143	0.03116	0.00302
-0.28898	-0.000902552	0.03028	0.00287
-0.29011	-0.000900148	0.02919	0.00282
-0.29088	-0.000912504	0.02838	0.00269
-0.29204	-0.000908276	0.02726	0.00262
-0.29288	-0.000922565	0.02633	0.00247
-0.29387	-0.0009177	0.02521	0.00241
-0.29486	-0.000931291	0.02437	0.00227
-0.29608	-0.000931079	0.02324	0.00221
-0.29682	-0.000945595	0.02239	0.00207
-0.29816	-0.000940918	0.02122	0.00203
-0.29888	-0.000957225	0.0203	0.00191
-0.29993	-0.000952151	0.01915	0.00187
-0.30083	-0.0009644	0.01834	0.00173
-0.30192	-0.000961727	0.0172	0.00169
-0.30298	-0.000976031	0.01639	0.00154
-0.30403	-0.000971238	0.01523	0.00149
-0.3049	-0.00098713	0.01435	0.00134
-0.30601	-0.000984014	0.01325	0.00129
-0.30678	-0.000997976	0.01235	0.00114
-0.30803	-0.000995723	0.01118	0.00109
-0.30881	-0.00101	0.01041	0.000948681
-0.30993	-0.001	0.00931	0.000897717
-0.31085	-0.00102	0.0084	0.000756253
-0.31193	-0.00102	0.00728	0.000701668
-0.31282	-0.00103	0.00641	0.000555414
-0.31406	-0.00103	0.00522	0.000504698
-0.31497	-0.00104	0.00439	0.000361504
-0.31622	-0.00104	0.00327	0.000311222
-0.31691	-0.00105	0.00235	0.00016883
-0.31794	-0.00105	0.00125	0.000119895
-0.31887	-0.00107	0.000437131	-2.28266e-05
-0.31994	-0.00106	-0.000728297	-7.28861e-05
-0.32078	-0.00108	-0.00156	-0.000216525
-0.322	-0.00107	-0.00275	-0.000269628
[truncated: 1,997 more rows]
